# Supplementary material for: Bacterial transmission within social groups shapes the underexplored gut microbiome in the lemur Indri indri
Source: ISME J. 2025 Jul 25;19(1):wraf136. doi: 10.1093/ismejo/wraf136 (PMC12596700; doi:10.1093/ismejo/wraf136)
Supplement: Indris_Supplementary_Tables_wraf136 [file indris_supplementary_tables_wraf136.xlsx]

## Sheet: Legends
Table S1	Metadata of the samples included in the study and sequencing statistics.
Table S2	Number of MAGs and taxonomic assignment of the newly-identified candidate species in this study.
Table S3	Association between pairwise strain sharing rates and relationships.
Table S4	Inferred phenotypic traits of the candidate species assembled.
Table S5	Detection of antimicrobial peptides (AMPs) in the MAGs assembled. Row names correspond to MAG identifiers, while column names correspond to AMPs.
Table S6	Detection of steps of the Bile Acid 7a-dehydroxylation pathway (MetaCyc pathway PWY-7754) in the MAGs assembled. Row names correspond to MAG identifiers, while column names correspond to EC numbers.

## Sheet: Table S1
subjectID	sample_type	soil_sample_type	familyID	family_role	Indri_name	age	sex	n_of_bases	n_of_reads	min_read_length	median_read_length	max_read_length	excluded
L_1MZ	Indri	NA	1MZ	M	Bevolo	>6	female	7065886717	46897167	75	151.0	151	no
M_1MZ	Indri	NA	1MZ	I	Cami	1	female	5398588638	35826603	75	151.0	151	no
O2_1MZ	Indri	NA	1MZ	F	Jery	>6	male	4085195760	27102579	75	151.0	151	no
J_2MZ	Indri	NA	2MZ	I	Tovo	2	female	9241836834	61401111	75	151.0	151	no
N2_2MZ	Indri	NA	2MZ	I	Dart	0.5	NA	212912415	1441887	75	151.0	151	no
P_2MZ	Indri	NA	2MZ	F	Max	>6	male	4422189952	29348049	75	151.0	151	no
Q_2MZ	Indri	NA	2MZ	M	Soa	>6	female	12162730685	80699645	75	151.0	151	no
G_3MZ	Indri	NA	3MZ	I	Ana	1	female	9587494034	63700605	75	151.0	151	no
H_3MZ	Indri	NA	3MZ	F	Mahagaga	>6	male	17783649668	118153896	75	151.0	151	no
I_3MZ	Indri	NA	3MZ	M	Mena	>6	female	3182558403	21152325	75	151.0	151	no
C_4MZ	Indri	NA	4MZ	M	Eva	>6	female	6950616805	46166822	75	151.0	151	no
E2_4MZ	Indri	NA	4MZ	F	Koto	>6	male	5104262236	33856729	75	151.0	151	no
K_6MZ	Indri	NA	6MZ	M	Befotsy	>6	female	2857142955	18956146	75	151.0	151	no
S_6MZ	Indri	NA	6MZ	F	Zokibe	>6	male	6895145277	45745658	75	151.0	151	no
A2_8MZ	Indri	NA	8MZ	M	Bemasoandro	>6	female	4855889280	32212054	75	151.0	151	no
B2_8MZ	Indri	NA	8MZ	I	Eme	1	male	4596867847	30494958	75	151.0	151	no
D2_8MZ	Indri	NA	8MZ	F	Jonah	>6	male	7223408064	47910932	75	151.0	151	no
F2_8MZ	Indri	NA	8MZ	I	Zafy	6	male	2893364336	19198263	75	151.0	151	no
1_1MZ	soil	geophagic	1MZ	NA	NA	NA	NA	10665112	72436	75	151.0	151	yes
2A_1MZ	soil	non-geophagic	1MZ	NA	NA	NA	NA	4026379888	26847660	75	151.0	151	no
13a_2MZ	soil	geophagic	2MZ	NA	NA	NA	NA	12646719241	83937831	75	151.0	151	no
14a_2MZ	soil	geophagic	2MZ	NA	NA	NA	NA	3867800414	25692288	75	151.0	151	no
3A_2MZ	soil	non-geophagic	2MZ	NA	NA	NA	NA	11833674771	78631652	75	151.0	151	no
4a_2MZ	soil	non-geophagic	2MZ	NA	NA	NA	NA	11256138304	74854745	75	151.0	151	no
5a_3MZ	soil	non-geophagic	3MZ	NA	NA	NA	NA	11732797157	78000277	75	151.0	151	no
6b_3MZ	soil	non-geophagic	3MZ	NA	NA	NA	NA	10559141462	70037123	75	151.0	151	no
7a_3MZ	soil	geophagic	3MZ	NA	NA	NA	NA	9999109880	66522675	75	151.0	151	no
8b_3MZ	soil	geophagic	3MZ	NA	NA	NA	NA	8837690400	58718519	75	151.0	151	no
10a_6MZ	soil	geophagic	6MZ	NA	NA	NA	NA	1812	12	151	151.0	151	yes
9a_6MZ	soil	non-geophagic	6MZ	NA	NA	NA	NA	28932720526	192276150	75	151.0	151	no
11a_9MZ	soil	non-geophagic	9MZ	NA	NA	NA	NA	9870518239	65575424	75	151.0	151	no
12a_9MZ	soil	geophagic	9MZ	NA	NA	NA	NA	27951973	188864	75	151.0	151	yes

## Sheet: Table S2
SGB	Number of reconstructed MAGs	Dataset/s in which MAGs of the species were assembled	List of reconstructed genomes	kSGB_or_uSGB	Level of assigned taxonomy	Assigned taxonomy	Assigned taxonomic ID
SGB10068	6548	both	M1000014079,M1000034598,M1000051345,M1000324036,M1000328731,M1000383856,M1000462443,M1000635857,M1000727037,M1000937484,M1000955059,M1000956136,M1000958252,M1001787951,M1001860052,M1001942165,M1002032897,M1002456714,M1002498210,M1002620969,M1002901213,M1003186462,M1003629079,M1003725428,M1004607081,M1004631058,M1004717631,M1005132026,M1005359860,M1005377978,M1006352895,M1006522434,M1006626295,M10…	kSGB	Species	k__Bacteria|p__Proteobacteria|c__Gammaproteobacteria|o__Enterobacterales|f__Enterobacteriaceae|g__Escherichia|s__Escherichia_coli|t__SGB10068	2|1224|1236|91347|543|561|562
SGB114082	1	Greene	M1076124925	uSGB	Phylum	k__Bacteria|p__Bacteroidota|c__CFGB67260|o__OFGB67260|f__FGB67260|g__GGB71514|s__GGB71514_SGB114082|t__SGB114082	2|976|||||
SGB114333	2	Greene	M1006605200,M1118603170	uSGB	Family	k__Bacteria|p__Actinobacteria|c__Coriobacteriia|o__Coriobacteriales|f__Coriobacteriaceae|g__GGB71647|s__GGB71647_SGB114333|t__SGB114333	2|201174|84998|84999|84107||
SGB114334	1	Greene	M1619132097	uSGB	Family	k__Bacteria|p__Actinobacteria|c__Coriobacteriia|o__Coriobacteriales|f__Coriobacteriaceae|g__GGB71647|s__GGB71647_SGB114334|t__SGB114334	2|201174|84998|84999|84107||
SGB114335	1	Greene	M1879102916	uSGB	Family	k__Bacteria|p__Actinobacteria|c__Coriobacteriia|o__Coriobacteriales|f__Coriobacteriaceae|g__GGB71647|s__GGB71647_SGB114335|t__SGB114335	2|201174|84998|84999|84107||
SGB114375	1	Greene	M1212267513	uSGB	Family	k__Bacteria|p__Actinobacteria|c__Coriobacteriia|o__Eggerthellales|f__Eggerthellaceae|g__GGB71650|s__GGB71650_SGB114375|t__SGB114375	2|201174|84998|1643822|1643826||
SGB115806	1	Greene	M1065932466	uSGB	Phylum	k__Bacteria|p__Candidatus_Melainabacteria|c__CFGB4734|o__OFGB4734|f__FGB4734|g__GGB86560|s__GGB86560_SGB115806|t__SGB115806	2|1798710|||||
SGB117353	2	Greene	M1837820892,M1952837993	uSGB	Phylum	k__Bacteria|p__Firmicutes|c__CFGB66986|o__OFGB66986|f__FGB66986|g__GGB71031|s__GGB71031_SGB117353|t__SGB117353	2|1239|||||
SGB96452	4	both	M1234026125,M1411880095,M1575602746,M1626368423	uSGB	Phylum	k__Bacteria|p__Firmicutes|c__CFGB73289|o__OFGB73289|f__FGB73289|g__GGB71028|s__GGB71028_SGB96452|t__SGB96452	2|1239|||||
SGB96453	2	Indri	M1029810597,M1590738052	uSGB	Phylum	k__Bacteria|p__Candidatus_Melainabacteria|c__CFGB2107|o__OFGB2107|f__FGB2107|g__GGB71029|s__GGB71029_SGB96453|t__SGB96453	2|1798710|||||
SGB96455	2	both	M1163360653,M1235495289	uSGB	Phylum	k__Bacteria|p__Firmicutes|c__CFGB66986|o__OFGB66986|f__FGB66986|g__GGB71031|s__GGB71031_SGB96455|t__SGB96455	2|1239|||||
SGB96468	22	both	M1007523406,M1017072899,M1035267073,M1051814957,M1220479401,M1233822906,M1310953296,M1404291428,M1444239734,M1644589007,M1718226013,M1733686460,M1754449493,M1760154963,M1778680584,M1785399425,M1839988971,M1848709281,M1882964204,M1905772109,M1952371898,M1958952790	uSGB	Phylum	k__Bacteria|p__Verrucomicrobia|c__CFGB4487|o__OFGB4487|f__FGB4487|g__GGB71043|s__GGB71043_SGB96468|t__SGB96468	2|74201|||||
SGB96479	3	both	M1150039447,M1356210358,M1358512284	uSGB	Phylum	k__Bacteria|p__Firmicutes|c__CFGB67122|o__OFGB67122|f__FGB67122|g__GGB71049|s__GGB71049_SGB96479|t__SGB96479	2|1239|||||
SGB96686	10	both	M1055787162,M1219773564,M1545270501,M1660311000,M1674516506,M1702179060,M1713964568,M1757900303,M1971323303,M1978391047	uSGB	Phylum	k__Bacteria|p__Firmicutes|c__CFGB4514|o__OFGB4514|f__FGB4514|g__GGB71066|s__GGB71066_SGB96686|t__SGB96686	2|1239|||||
SGB96687	7	both	M1032555543,M1350172109,M1379021896,M1489115313,M1837078576,M1860265621,M1965421485	uSGB	Phylum	k__Bacteria|p__Firmicutes|c__CFGB67014|o__OFGB67014|f__FGB67014|g__GGB71067|s__GGB71067_SGB96687|t__SGB96687	2|1239|||||
SGB97343	6	both	M1293867990,M1300286902,M1561796220,M1833864876,M1943064265,M1973637311	uSGB	Phylum	k__Bacteria|p__Firmicutes|c__CFGB67122|o__OFGB67122|f__FGB67122|g__GGB71269|s__GGB71269_SGB97343|t__SGB97343	2|1239|||||
SGB97931	4	Indri	M1352024263,M1374515901,M1675045681,M1996031742	uSGB	Phylum	k__Bacteria|p__Actinobacteria|c__CFGB9376|o__OFGB9376|f__FGB9376|g__GGB71506|s__GGB71506_SGB97931|t__SGB97931	2|201174|||||
SGB97932	8	both	M1229060722,M1263580878,M1281210720,M1365845871,M1488212619,M1616523997,M1714576048,M1948556114	uSGB	Phylum	k__Bacteria|p__Actinobacteria|c__CFGB9376|o__OFGB9376|f__FGB9376|g__GGB71506|s__GGB71506_SGB97932|t__SGB97932	2|201174|||||
SGB98132	8	both	M1117393470,M1315398357,M1612945618,M1691980834,M1863304785,M1938529303,M1942132965,M1948726645	uSGB	Phylum	k__Bacteria|p__Bacteroidota|c__CFGB67260|o__OFGB67260|f__FGB67260|g__GGB71514|s__GGB71514_SGB98132|t__SGB98132	2|976|||||
SGB98133	5	both	M1006662298,M1228429704,M1410584692,M1483642134,M1861845199	uSGB	Phylum	k__Bacteria|p__Bacteroidota|c__CFGB67260|o__OFGB67260|f__FGB67260|g__GGB71515|s__GGB71515_SGB98133|t__SGB98133	2|976|||||
SGB98134	1	Indri	M1301497882	uSGB	Phylum	k__Bacteria|p__Bacteroidota|c__CFGB67260|o__OFGB67260|f__FGB67260|g__GGB71515|s__GGB71515_SGB98134|t__SGB98134	2|976|||||
SGB98135	21	both	M1076696986,M1184892050,M1269914827,M1328859200,M1335398409,M1376735457,M1473472988,M1485977416,M1498288251,M1499255833,M1505346657,M1538810058,M1560925073,M1587634314,M1721881623,M1806821394,M1816350023,M1885556937,M1897921698,M1930904630,M1950332324	uSGB	Phylum	k__Bacteria|p__Bacteroidota|c__CFGB77309|o__OFGB77309|f__FGB77309|g__GGB71516|s__GGB71516_SGB98135|t__SGB98135	2|976|||||
SGB98136	12	both	M1068879357,M1112719754,M1138247831,M1151369914,M1197521609,M1544221184,M1615084419,M1626822515,M1788012144,M1892307044,M1921178210,M1965270585	uSGB	Phylum	k__Bacteria|p__Bacteroidota|c__CFGB77309|o__OFGB77309|f__FGB77309|g__GGB71517|s__GGB71517_SGB98136|t__SGB98136	2|976|||||
SGB98137	22	both	M1043486977,M1043795673,M1064058929,M1074334035,M1111432516,M1138019189,M1218311641,M1239243502,M1289686756,M1303731576,M1319226614,M1363559423,M1385356458,M1430929341,M1519846824,M1692173967,M1698806870,M1701010403,M1889517616,M1904816278,M1936464013,M1961723238	uSGB	Phylum	k__Bacteria|p__Bacteroidota|c__CFGB12924|o__OFGB12924|f__FGB12924|g__GGB71518|s__GGB71518_SGB98137|t__SGB98137	2|976|||||
SGB98138	16	both	M1005163180,M1071908546,M1098857544,M1130976663,M1159347689,M1213034338,M1287607213,M1434786378,M1467244203,M1540252727,M1567170340,M1671483841,M1727918261,M1823067686,M1884774110,M1948309313	uSGB	Phylum	k__Bacteria|p__Bacteroidota|c__CFGB12924|o__OFGB12924|f__FGB12924|g__GGB71519|s__GGB71519_SGB98138|t__SGB98138	2|976|||||
SGB98139	12	both	M1075235527,M1101317895,M1261271832,M1343193596,M1502094646,M1528367214,M1598182094,M1618432411,M1700728280,M1952474968,M1994597350,M1996684239	uSGB	Phylum	k__Bacteria|p__Bacteroidota|c__CFGB12924|o__OFGB12924|f__FGB12924|g__GGB71520|s__GGB71520_SGB98139|t__SGB98139	2|976|||||
SGB98140	10	both	M1236978358,M1266726858,M1495677476,M1535479428,M1570882692,M1617241553,M1631279476,M1671551753,M1742271645,M1917166393	uSGB	Phylum	k__Bacteria|p__Bacteroidota|c__CFGB12924|o__OFGB12924|f__FGB12924|g__GGB71520|s__GGB71520_SGB98140|t__SGB98140	2|976|||||
SGB98141	5	both	M1215184820,M1458044696,M1562695924,M1839891154,M1878741010	uSGB	Phylum	k__Bacteria|p__Bacteroidota|c__CFGB12924|o__OFGB12924|f__FGB12924|g__GGB71520|s__GGB71520_SGB98141|t__SGB98141	2|976|||||
SGB98142	2	both	M1500725165,M1885199317	uSGB	Phylum	k__Bacteria|p__Bacteroidota|c__CFGB67262|o__OFGB67262|f__FGB67262|g__GGB71521|s__GGB71521_SGB98142|t__SGB98142	2|976|||||
SGB98284	17	both	M1018865721,M1120292264,M1217853966,M1251097271,M1369819925,M1424551040,M1431192881,M1439622704,M1489072622,M1519941847,M1526529165,M1597954227,M1609539128,M1613072195,M1777735121,M1789070145,M1849762921	uSGB	Phylum	k__Bacteria|p__Bacteroidota|c__CFGB1409|o__OFGB1409|f__FGB1409|g__GGB71554|s__GGB71554_SGB98284|t__SGB98284	2|976|||||
SGB98333	6	both	M1148939398,M1336427400,M1395111544,M1691092921,M1700691949,M1981252077	uSGB	Family	k__Bacteria|p__Synergistetes|c__Synergistia|o__Synergistales|f__Synergistaceae|g__GGB71587|s__GGB71587_SGB98333|t__SGB98333	2|508458|649775|649776|649777||
SGB98334	14	both	M1080607649,M1208066585,M1238893805,M1284475251,M1373783817,M1487851738,M1611415410,M1622187404,M1626574775,M1637366476,M1690772095,M1693068235,M1917744055,M1952624018	uSGB	Family	k__Bacteria|p__Synergistetes|c__Synergistia|o__Synergistales|f__Synergistaceae|g__GGB71588|s__GGB71588_SGB98334|t__SGB98334	2|508458|649775|649776|649777||
SGB98335	18	both	M1126348943,M1159228464,M1163877608,M1233054492,M1251746068,M1255238966,M1293649180,M1498276705,M1501403029,M1585353779,M1589482974,M1644276725,M1711668536,M1773115255,M1797389051,M1873818349,M1900554719,M1981900444	uSGB	Phylum	k__Bacteria|p__Synergistetes|c__CFGB67309|o__OFGB67309|f__FGB67309|g__GGB71589|s__GGB71589_SGB98335|t__SGB98335	2|508458|||||
SGB98336	1	Indri	M1615627128	uSGB	Phylum	k__Bacteria|p__Synergistetes|c__CFGB67309|o__OFGB67309|f__FGB67309|g__GGB71589|s__GGB71589_SGB98336|t__SGB98336	2|508458|||||
SGB98401	4	Indri	M1112649269,M1137159649,M1591951064,M1687516053	uSGB	Phylum	k__Bacteria|p__Actinobacteria|c__CFGB51929|o__OFGB51929|f__FGB51929|g__GGB71646|s__GGB71646_SGB98401|t__SGB98401	2|201174|||||
SGB98402	2	both	M1119194126,M1368114570	uSGB	Phylum	k__Bacteria|p__Actinobacteria|c__CFGB51929|o__OFGB51929|f__FGB51929|g__GGB71646|s__GGB71646_SGB98402|t__SGB98402	2|201174|||||
SGB98403	5	Indri	M1144816392,M1216458001,M1416455554,M1985357565,M1990030676	uSGB	Family	k__Bacteria|p__Actinobacteria|c__Coriobacteriia|o__Coriobacteriales|f__Coriobacteriaceae|g__GGB71647|s__GGB71647_SGB98403|t__SGB98403	2|201174|84998|84999|84107||
SGB98404	8	both	M1164897653,M1395989271,M1449837412,M1456091519,M1497610985,M1665880702,M1800776567,M1929435437	uSGB	Family	k__Bacteria|p__Actinobacteria|c__Coriobacteriia|o__Coriobacteriales|f__Coriobacteriaceae|g__GGB71647|s__GGB71647_SGB98404|t__SGB98404	2|201174|84998|84999|84107||
SGB98405	7	both	M1137700575,M1366882862,M1425238162,M1586127118,M1693129730,M1931961332,M1967787012	uSGB	Family	k__Bacteria|p__Actinobacteria|c__Coriobacteriia|o__Coriobacteriales|f__Coriobacteriaceae|g__GGB71647|s__GGB71647_SGB98405|t__SGB98405	2|201174|84998|84999|84107||
SGB98407	8	both	M1070549458,M1448487551,M1635362305,M1656978652,M1663027292,M1698898771,M1901243604,M1944745346	uSGB	Phylum	k__Bacteria|p__Actinobacteria|c__CFGB2992|o__OFGB2992|f__FGB2992|g__GGB71649|s__GGB71649_SGB98407|t__SGB98407	2|201174|||||
SGB98408	4	Indri	M1018128731,M1764001769,M1883774960,M1979117814	uSGB	Family	k__Bacteria|p__Actinobacteria|c__Coriobacteriia|o__Eggerthellales|f__Eggerthellaceae|g__GGB71650|s__GGB71650_SGB98408|t__SGB98408	2|201174|84998|1643822|1643826||
SGB98409	1	Indri	M1408581114	uSGB	Family	k__Bacteria|p__Actinobacteria|c__Coriobacteriia|o__Eggerthellales|f__Eggerthellaceae|g__GGB71650|s__GGB71650_SGB98409|t__SGB98409	2|201174|84998|1643822|1643826||
SGB98410	3	both	M1052469533,M1404603464,M1989573012	uSGB	Family	k__Bacteria|p__Actinobacteria|c__Coriobacteriia|o__Eggerthellales|f__Eggerthellaceae|g__GGB71651|s__GGB71651_SGB98410|t__SGB98410	2|201174|84998|1643822|1643826||
SGB98412	1	Indri	M1477870712	uSGB	Family	k__Bacteria|p__Actinobacteria|c__Coriobacteriia|o__Eggerthellales|f__Eggerthellaceae|g__GGB71651|s__GGB71651_SGB98412|t__SGB98412	2|201174|84998|1643822|1643826||
SGB98418	16	both	M1103098562,M1109884890,M1112748429,M1151621127,M1382300258,M1395068734,M1457952039,M1471705305,M1558417204,M1599239968,M1808794374,M1866684112,M1905360191,M1944853911,M1979300481,M1992180257	uSGB	Family	k__Bacteria|p__Proteobacteria|c__Deltaproteobacteria|o__Desulfovibrionales|f__Desulfovibrionaceae|g__GGB71656|s__GGB71656_SGB98418|t__SGB98418	2|1224|28221|213115|194924||
SGB99122	19	both	M1021401595,M1042966418,M1193611060,M1271611501,M1326433909,M1370871608,M1458689219,M1481726476,M1566335103,M1594637065,M1594821526,M1675348792,M1723513170,M1791244501,M1797089871,M1810173949,M1826817737,M1841333308,M1960659169	uSGB	Phylum	k__Bacteria|p__Proteobacteria|c__CFGB8734|o__OFGB8734|f__FGB8734|g__GGB72053|s__GGB72053_SGB99122|t__SGB99122	2|1224|||||
SGB99123	11	both	M1019093814,M1294734841,M1351792012,M1464338649,M1464986833,M1530179912,M1693671649,M1750590022,M1754166944,M1842744700,M1865993212	uSGB	Phylum	k__Bacteria|p__Proteobacteria|c__CFGB30823|o__OFGB30823|f__FGB30823|g__GGB72054|s__GGB72054_SGB99123|t__SGB99123	2|1224|||||
SGB99124	5	both	M1283189061,M1309747623,M1595388232,M1615122363,M1731034475	uSGB	Phylum	k__Bacteria|p__Proteobacteria|c__CFGB30823|o__OFGB30823|f__FGB30823|g__GGB72055|s__GGB72055_SGB99124|t__SGB99124	2|1224|||||

## Sheet: Table S3
Kruskal-Wallis test: Chi2=85.30, P=1.31e-17)
Post-hoc Dunn tests
Comparison:	Z	P	Padj
father-infant - mother-infant	-10726594	283424	850272
father-infant - partners	16342877	102198	408794
mother-infant - partners	27069471	6790.51	40743.1
father-infant - siblings	-5330860	593974	1000000
mother-infant - siblings	2253988	821669	821669
partners - siblings	-16887019	91276.6	456383
father-infant - unrelated	51821705	0.219319	1.97387
mother-infant - unrelated	66660384	2.628e-05	0.0002628
partners - unrelated	29213716	3484.94	24394.6
siblings - unrelated	36469068	265.416	2123.33

## Sheet: Table S4
	Oxygen	Enzymatic activities	Enzymatic activities	Enzymatic activities	Enzymatic activities	Enzymatic activities	Enzymatic activities	Enzymatic activities	Amino acid metabolism	Amino acid metabolism	Amino acid metabolism	Amino acid metabolism	Carboxylic acid metabolism	Carboxylic acid metabolism	Carboxylic acid metabolism	Carboxylic acid metabolism	Glucose metabolism	Glucose metabolism	Glucose metabolism	Other sugars metabolism	Other sugars metabolism	Other sugars metabolism	Other sugars metabolism	Other sugars metabolism	Other sugars metabolism	Other sugars metabolism	Other sugars metabolism	Other sugars metabolism	Other sugars metabolism	Other sugars metabolism	Other sugars metabolism	Other sugars metabolism	Other sugars metabolism	Other sugars metabolism	Proteolysis	Proteolysis	Growth	Growth	Growth	Growth	Growth	Growth	Growth	Growth	Morphology	Morphology	Morphology	Morphology
	Facultative	Alkaline.phosphatase	Beta.hemolysis	Coagulase.production	Lipase	Nitrate.to.nitrite	Nitrite.to.gas	Pyrrolidonyl.beta.naphthylamide	Arginine.dihydrolase	Indole	Lysine.decarboxylase	Ornithine.decarboxylase	Acetate.utilization	Citrate	Malonate	Tartrate.utilization	Gas.from.glucose	Glucose.fermenter	Glucose.oxidizer	D.Mannitol	D.Mannose	D.Sorbitol	D.Xylose	Esculin.hydrolysis	Glycerol	Lactose	L.Arabinose	L.Rhamnose	Maltose	ONPG..beta.galactosidase.	Raffinose	Sucrose	Trehalose	Urea.hydrolysis	Casein.hydrolysis	Gelatin.hydrolysis	Bile.susceptible	Colistin.Polymyxin.susceptible	Growth.at.42.C	Growth.in.6.5..NaCl	Growth.in.KCN	Growth.on.MacConkey.agar	Growth.on.ordinary.blood.agar	Mucate.utilization	Bacillus.or.coccobacillus	Gram.negative	Gram.positive	Spore.formation
SGB10068	1	1	0	0	0	1	0	0	0	0	0	0	0	0	0	1	1	1	0	1	1	1	1	0	1	0	1	1	1	0	0	0	1	0	1	0	1	1	1	0	0	1	1	1	1	1	0	0
SGB96468	0	0	0	0	0	0	0	0	0	0	0	0	0	0	1	0	0	1	0	0	0	0	0	0	0	0	0	0	0	1	0	0	0	0	0	0	0	0	0	0	0	0	1	0	1	1	0	0
SGB96686	0	0	0	0	0	0	0	0	0	0	0	0	0	0	0	0	0	0	0	0	0	0	0	0	0	0	0	0	0	0	0	0	0	0	0	0	1	0	0	0	0	0	1	0	0	0	1	0
SGB96687	0	0	0	0	0	0	0	0	0	0	0	0	0	0	0	0	0	0	0	0	0	0	0	1	0	0	0	0	0	1	0	0	0	1	0	0	0	1	1	0	0	0	1	0	1	0	1	0
SGB97343	0	0	0	0	0	0	0	0	0	0	0	0	0	1	0	0	0	1	0	0	0	0	1	0	0	1	0	1	0	1	1	1	0	0	0	0	0	0	0	0	0	0	1	0	1	0	1	0
SGB97932	0	0	0	0	0	0	0	0	0	0	0	0	0	0	0	0	0	1	0	0	1	0	0	0	0	1	0	1	0	1	0	0	0	0	0	0	0	0	0	0	0	0	1	0	1	0	1	0
SGB98132	0	1	0	0	0	0	0	0	0	0	0	0	0	0	0	0	0	1	0	0	0	0	0	0	0	1	1	1	0	1	0	0	0	0	0	0	1	0	1	0	0	0	0	0	1	1	0	0
SGB98133	0	1	0	0	0	0	0	0	0	0	0	0	0	0	0	0	0	0	0	0	0	0	1	0	0	1	1	0	0	1	0	0	0	0	1	0	0	0	0	0	0	0	1	0	1	1	0	0
SGB98135	0	1	0	0	0	0	0	0	0	0	0	0	0	0	0	0	0	1	0	0	0	0	0	0	0	0	1	0	0	1	1	0	0	0	0	0	0	0	0	0	0	0	0	0	1	1	0	0
SGB98136	0	1	0	0	0	0	0	0	0	0	0	0	0	0	0	0	0	1	0	0	0	0	1	1	0	1	1	0	1	1	1	0	0	0	0	1	1	0	0	0	0	0	0	0	1	1	0	0
SGB98137	0	1	0	0	0	0	0	0	0	0	0	0	0	0	0	0	0	1	0	0	0	0	0	1	0	1	1	1	1	1	0	0	0	0	0	0	1	1	0	0	0	0	1	0	1	1	0	0
SGB98138	0	1	0	0	0	0	0	0	0	0	0	0	0	0	0	0	0	1	0	0	0	0	1	0	0	1	1	1	0	1	1	0	0	0	0	0	1	0	0	0	0	0	1	0	1	1	0	0
SGB98139	0	1	0	0	0	0	0	0	0	0	0	0	0	0	0	0	0	1	0	0	0	0	1	0	0	1	1	0	1	1	1	1	0	0	0	0	1	0	0	0	0	0	1	0	1	1	0	0
SGB98140	0	1	0	0	0	0	0	0	0	0	0	0	0	0	0	0	0	1	0	0	0	0	1	0	0	1	1	1	1	1	1	0	0	0	0	0	1	0	0	0	0	0	1	0	1	1	0	0
SGB98141	0	1	0	0	0	0	0	0	0	0	0	0	0	0	0	0	0	1	0	0	0	0	0	0	0	0	0	0	1	1	0	0	0	0	0	0	1	0	0	0	0	0	1	0	1	1	0	0
SGB98284	0	1	0	0	0	0	0	0	0	0	0	0	0	0	0	0	0	1	0	0	1	0	0	0	0	1	0	0	0	1	1	1	1	0	1	1	1	0	0	0	0	0	1	0	1	1	0	0
SGB98333	0	0	0	0	0	0	0	0	0	0	0	0	0	0	0	0	0	0	0	0	0	0	0	0	0	0	0	0	0	0	0	0	0	0	1	0	1	1	0	0	0	0	1	0	1	1	0	0
SGB98334	0	0	0	0	0	0	0	1	1	0	0	1	0	1	1	0	0	0	0	0	0	0	0	0	0	0	0	0	0	0	0	0	0	0	1	0	1	1	0	1	0	0	1	0	1	0	0	0
SGB98335	0	1	0	0	0	0	0	1	1	0	0	1	0	0	1	0	0	0	0	0	0	0	0	0	0	0	0	0	0	0	0	0	0	0	1	0	1	1	0	1	0	0	0	0	1	1	0	0
SGB98403	0	1	0	0	0	0	0	0	0	0	0	0	0	0	0	0	0	1	0	0	0	0	0	0	0	1	0	1	0	1	0	0	0	0	0	0	0	0	0	0	0	0	1	0	0	0	1	0
SGB98404	0	0	0	0	0	0	0	0	0	0	0	0	0	0	0	0	0	1	0	0	0	0	0	0	0	0	0	0	1	1	0	1	0	0	0	0	0	0	0	0	0	0	1	0	0	0	1	0
SGB98405	0	0	0	0	0	0	0	0	0	0	0	0	0	0	0	0	0	1	0	0	0	0	0	0	0	1	0	0	0	1	0	1	0	0	0	0	0	0	0	0	0	0	1	0	1	0	1	0
SGB98407	0	0	0	0	0	0	0	0	0	0	0	0	0	0	0	0	0	0	0	0	0	0	0	0	0	0	0	0	0	0	0	0	0	0	0	0	0	0	0	0	0	0	1	0	1	0	1	0
SGB98418	0	0	0	0	0	0	0	0	0	0	0	0	0	0	1	0	0	0	0	0	0	0	0	0	0	0	0	0	0	0	0	0	0	0	0	0	1	0	0	0	0	0	1	0	1	1	0	0
SGB99122	0	0	0	0	0	0	0	0	0	0	0	0	0	0	0	0	0	0	0	0	0	0	0	0	0	0	1	0	0	0	0	0	0	0	0	0	0	0	0	0	0	0	1	0	1	1	0	0
SGB99123	0	0	0	0	0	0	0	0	0	0	0	0	0	0	0	0	0	1	0	0	1	0	1	0	0	0	1	1	0	0	0	0	0	0	0	0	1	1	0	0	0	0	1	0	1	1	0	0
SGB99124	0	0	0	0	0	0	0	0	0	0	0	0	0	0	0	0	0	1	0	0	0	0	1	0	0	0	0	0	0	0	0	0	0	1	0	0	0	1	0	0	0	0	0	0	1	1	0	0

## Sheet: Table S5
Genome ID	Mini-RNase 3	Viscotoxin-A3	Lysozyme M1	Cypemycin methyltransferase	Regulator of plasmid mcrB operon (Microcin B17 synthesis)	Lysozyme M1 (1,4-beta-N-acetylmuramidase)	GH25 family lysozyme	Linear gramicidin synthase subunit D	Lysozyme family protein	Channel forming cytolysin, putative	Lysozyme Lyc25A
M1006662298 | k__Bacteria|p__Bacteroidota|c__CFGB67260|o__OFGB67260|f__FGB67260|g__GGB71515|s__GGB71515_SGB98133|t__SGB98133	0	0	2	0	0	2	2	0	0	0	0
M1005163180 | k__Bacteria|p__Bacteroidota|c__CFGB12924|o__OFGB12924|f__FGB12924|g__GGB71519|s__GGB71519_SGB98138|t__SGB98138	0	0	1	0	0	1	1	0	0	0	0
M1043486977 | k__Bacteria|p__Bacteroidota|c__CFGB12924|o__OFGB12924|f__FGB12924|g__GGB71518|s__GGB71518_SGB98137|t__SGB98137	0	0	1	0	0	1	1	0	0	0	0
M1043795673 | k__Bacteria|p__Bacteroidota|c__CFGB12924|o__OFGB12924|f__FGB12924|g__GGB71518|s__GGB71518_SGB98137|t__SGB98137	0	0	1	0	0	1	1	0	0	0	0
M1064058929 | k__Bacteria|p__Bacteroidota|c__CFGB12924|o__OFGB12924|f__FGB12924|g__GGB71518|s__GGB71518_SGB98137|t__SGB98137	0	0	1	0	0	1	1	0	0	0	0
M1068879357 | k__Bacteria|p__Bacteroidota|c__CFGB77309|o__OFGB77309|f__FGB77309|g__GGB71517|s__GGB71517_SGB98136|t__SGB98136	0	0	1	0	0	1	1	0	0	0	0
M1071908546 | k__Bacteria|p__Bacteroidota|c__CFGB12924|o__OFGB12924|f__FGB12924|g__GGB71519|s__GGB71519_SGB98138|t__SGB98138	0	0	1	0	0	1	1	0	0	0	0
M1074334035 | k__Bacteria|p__Bacteroidota|c__CFGB12924|o__OFGB12924|f__FGB12924|g__GGB71518|s__GGB71518_SGB98137|t__SGB98137	0	0	1	0	0	1	1	0	0	0	0
M1075235527 | k__Bacteria|p__Bacteroidota|c__CFGB12924|o__OFGB12924|f__FGB12924|g__GGB71520|s__GGB71520_SGB98139|t__SGB98139	0	0	1	0	0	1	1	0	0	0	0
M1098857544 | k__Bacteria|p__Bacteroidota|c__CFGB12924|o__OFGB12924|f__FGB12924|g__GGB71519|s__GGB71519_SGB98138|t__SGB98138	0	0	1	0	0	1	1	0	0	0	0
M1101317895 | k__Bacteria|p__Bacteroidota|c__CFGB12924|o__OFGB12924|f__FGB12924|g__GGB71520|s__GGB71520_SGB98139|t__SGB98139	0	0	1	0	0	1	1	0	0	0	0
M1111432516 | k__Bacteria|p__Bacteroidota|c__CFGB12924|o__OFGB12924|f__FGB12924|g__GGB71518|s__GGB71518_SGB98137|t__SGB98137	0	0	1	0	0	1	1	0	0	0	0
M1112719754 | k__Bacteria|p__Bacteroidota|c__CFGB77309|o__OFGB77309|f__FGB77309|g__GGB71517|s__GGB71517_SGB98136|t__SGB98136	0	0	1	0	0	1	1	0	0	0	0
M1138019189 | k__Bacteria|p__Bacteroidota|c__CFGB12924|o__OFGB12924|f__FGB12924|g__GGB71518|s__GGB71518_SGB98137|t__SGB98137	0	0	1	0	0	1	1	0	0	0	0
M1138247831 | k__Bacteria|p__Bacteroidota|c__CFGB77309|o__OFGB77309|f__FGB77309|g__GGB71517|s__GGB71517_SGB98136|t__SGB98136	0	0	1	0	0	1	1	0	0	0	0
M1151369914 | k__Bacteria|p__Bacteroidota|c__CFGB77309|o__OFGB77309|f__FGB77309|g__GGB71517|s__GGB71517_SGB98136|t__SGB98136	0	0	1	0	0	1	1	0	0	0	0
M1159347689 | k__Bacteria|p__Bacteroidota|c__CFGB12924|o__OFGB12924|f__FGB12924|g__GGB71519|s__GGB71519_SGB98138|t__SGB98138	0	0	1	0	0	1	1	0	0	0	0
M1184892050 | k__Bacteria|p__Bacteroidota|c__CFGB77309|o__OFGB77309|f__FGB77309|g__GGB71516|s__GGB71516_SGB98135|t__SGB98135	0	0	1	0	0	1	1	0	0	0	0
M1197521609 | k__Bacteria|p__Bacteroidota|c__CFGB77309|o__OFGB77309|f__FGB77309|g__GGB71517|s__GGB71517_SGB98136|t__SGB98136	0	0	1	0	0	1	1	0	0	0	0
M1213034338 | k__Bacteria|p__Bacteroidota|c__CFGB12924|o__OFGB12924|f__FGB12924|g__GGB71519|s__GGB71519_SGB98138|t__SGB98138	0	0	1	0	0	1	1	0	0	0	0
M1215184820 | k__Bacteria|p__Bacteroidota|c__CFGB12924|o__OFGB12924|f__FGB12924|g__GGB71520|s__GGB71520_SGB98141|t__SGB98141	0	0	1	0	0	1	1	0	0	0	0
M1218311641 | k__Bacteria|p__Bacteroidota|c__CFGB12924|o__OFGB12924|f__FGB12924|g__GGB71518|s__GGB71518_SGB98137|t__SGB98137	0	0	1	0	0	1	1	0	0	0	0
M1236978358 | k__Bacteria|p__Bacteroidota|c__CFGB12924|o__OFGB12924|f__FGB12924|g__GGB71520|s__GGB71520_SGB98140|t__SGB98140	0	0	1	0	0	1	1	0	0	0	0
M1261271832 | k__Bacteria|p__Bacteroidota|c__CFGB12924|o__OFGB12924|f__FGB12924|g__GGB71520|s__GGB71520_SGB98139|t__SGB98139	0	0	1	0	0	1	1	0	0	0	0
M1266726858 | k__Bacteria|p__Bacteroidota|c__CFGB12924|o__OFGB12924|f__FGB12924|g__GGB71520|s__GGB71520_SGB98140|t__SGB98140	0	0	1	0	0	1	1	0	0	0	0
M1287607213 | k__Bacteria|p__Bacteroidota|c__CFGB12924|o__OFGB12924|f__FGB12924|g__GGB71519|s__GGB71519_SGB98138|t__SGB98138	0	0	1	0	0	1	1	0	0	0	0
M1289686756 | k__Bacteria|p__Bacteroidota|c__CFGB12924|o__OFGB12924|f__FGB12924|g__GGB71518|s__GGB71518_SGB98137|t__SGB98137	0	0	1	0	0	1	1	0	0	0	0
M1303731576 | k__Bacteria|p__Bacteroidota|c__CFGB12924|o__OFGB12924|f__FGB12924|g__GGB71518|s__GGB71518_SGB98137|t__SGB98137	0	0	1	0	0	1	1	0	0	0	0
M1319226614 | k__Bacteria|p__Bacteroidota|c__CFGB12924|o__OFGB12924|f__FGB12924|g__GGB71518|s__GGB71518_SGB98137|t__SGB98137	0	0	1	0	0	1	1	0	0	0	0
M1335398409 | k__Bacteria|p__Bacteroidota|c__CFGB77309|o__OFGB77309|f__FGB77309|g__GGB71516|s__GGB71516_SGB98135|t__SGB98135	0	0	1	0	0	1	1	0	0	0	0
M1343193596 | k__Bacteria|p__Bacteroidota|c__CFGB12924|o__OFGB12924|f__FGB12924|g__GGB71520|s__GGB71520_SGB98139|t__SGB98139	0	0	1	0	0	1	1	0	0	0	0
M1363559423 | k__Bacteria|p__Bacteroidota|c__CFGB12924|o__OFGB12924|f__FGB12924|g__GGB71518|s__GGB71518_SGB98137|t__SGB98137	0	0	1	0	0	1	1	0	0	0	0
M1376735457 | k__Bacteria|p__Bacteroidota|c__CFGB77309|o__OFGB77309|f__FGB77309|g__GGB71516|s__GGB71516_SGB98135|t__SGB98135	0	0	1	0	0	1	1	0	0	0	0
M1385356458 | k__Bacteria|p__Bacteroidota|c__CFGB12924|o__OFGB12924|f__FGB12924|g__GGB71518|s__GGB71518_SGB98137|t__SGB98137	0	0	1	0	0	1	1	0	0	0	0
M1410584692 | k__Bacteria|p__Bacteroidota|c__CFGB67260|o__OFGB67260|f__FGB67260|g__GGB71515|s__GGB71515_SGB98133|t__SGB98133	0	0	1	0	0	1	1	0	0	0	0
M1430929341 | k__Bacteria|p__Bacteroidota|c__CFGB12924|o__OFGB12924|f__FGB12924|g__GGB71518|s__GGB71518_SGB98137|t__SGB98137	0	0	1	0	0	1	1	0	0	0	0
M1434786378 | k__Bacteria|p__Bacteroidota|c__CFGB12924|o__OFGB12924|f__FGB12924|g__GGB71519|s__GGB71519_SGB98138|t__SGB98138	0	0	1	0	0	1	1	0	0	0	0
M1458044696 | k__Bacteria|p__Bacteroidota|c__CFGB12924|o__OFGB12924|f__FGB12924|g__GGB71520|s__GGB71520_SGB98141|t__SGB98141	0	0	1	0	0	1	1	0	0	0	0
M1467244203 | k__Bacteria|p__Bacteroidota|c__CFGB12924|o__OFGB12924|f__FGB12924|g__GGB71519|s__GGB71519_SGB98138|t__SGB98138	0	0	1	0	0	1	1	0	0	0	0
M1495677476 | k__Bacteria|p__Bacteroidota|c__CFGB12924|o__OFGB12924|f__FGB12924|g__GGB71520|s__GGB71520_SGB98140|t__SGB98140	0	0	1	0	0	1	1	0	0	0	0
M1502094646 | k__Bacteria|p__Bacteroidota|c__CFGB12924|o__OFGB12924|f__FGB12924|g__GGB71520|s__GGB71520_SGB98139|t__SGB98139	0	0	1	0	0	1	1	0	0	0	0
M1519846824 | k__Bacteria|p__Bacteroidota|c__CFGB12924|o__OFGB12924|f__FGB12924|g__GGB71518|s__GGB71518_SGB98137|t__SGB98137	0	0	1	0	0	1	1	0	0	0	0
M1528367214 | k__Bacteria|p__Bacteroidota|c__CFGB12924|o__OFGB12924|f__FGB12924|g__GGB71520|s__GGB71520_SGB98139|t__SGB98139	0	0	1	0	0	1	1	0	0	0	0
M1535479428 | k__Bacteria|p__Bacteroidota|c__CFGB12924|o__OFGB12924|f__FGB12924|g__GGB71520|s__GGB71520_SGB98140|t__SGB98140	0	0	1	0	0	1	1	0	0	0	0
M1540252727 | k__Bacteria|p__Bacteroidota|c__CFGB12924|o__OFGB12924|f__FGB12924|g__GGB71519|s__GGB71519_SGB98138|t__SGB98138	0	0	1	0	0	1	1	0	0	0	0
M1544221184 | k__Bacteria|p__Bacteroidota|c__CFGB77309|o__OFGB77309|f__FGB77309|g__GGB71517|s__GGB71517_SGB98136|t__SGB98136	0	0	1	0	0	1	1	0	0	0	0
M1562695924 | k__Bacteria|p__Bacteroidota|c__CFGB12924|o__OFGB12924|f__FGB12924|g__GGB71520|s__GGB71520_SGB98141|t__SGB98141	0	0	1	0	0	1	1	0	0	0	0
M1567170340 | k__Bacteria|p__Bacteroidota|c__CFGB12924|o__OFGB12924|f__FGB12924|g__GGB71519|s__GGB71519_SGB98138|t__SGB98138	0	0	1	0	0	1	1	0	0	0	0
M1570882692 | k__Bacteria|p__Bacteroidota|c__CFGB12924|o__OFGB12924|f__FGB12924|g__GGB71520|s__GGB71520_SGB98140|t__SGB98140	0	0	1	0	0	1	1	0	0	0	0
M1598182094 | k__Bacteria|p__Bacteroidota|c__CFGB12924|o__OFGB12924|f__FGB12924|g__GGB71520|s__GGB71520_SGB98139|t__SGB98139	0	0	1	0	0	1	1	0	0	0	0
M1615084419 | k__Bacteria|p__Bacteroidota|c__CFGB77309|o__OFGB77309|f__FGB77309|g__GGB71517|s__GGB71517_SGB98136|t__SGB98136	0	0	1	0	0	1	1	0	0	0	0
M1617241553 | k__Bacteria|p__Bacteroidota|c__CFGB12924|o__OFGB12924|f__FGB12924|g__GGB71520|s__GGB71520_SGB98140|t__SGB98140	0	0	1	0	0	1	1	0	0	0	0
M1618432411 | k__Bacteria|p__Bacteroidota|c__CFGB12924|o__OFGB12924|f__FGB12924|g__GGB71520|s__GGB71520_SGB98139|t__SGB98139	0	0	1	0	0	1	1	0	0	0	0
M1626822515 | k__Bacteria|p__Bacteroidota|c__CFGB77309|o__OFGB77309|f__FGB77309|g__GGB71517|s__GGB71517_SGB98136|t__SGB98136	0	0	1	0	0	1	1	0	0	0	0
M1631279476 | k__Bacteria|p__Bacteroidota|c__CFGB12924|o__OFGB12924|f__FGB12924|g__GGB71520|s__GGB71520_SGB98140|t__SGB98140	0	0	1	0	0	1	1	0	0	0	0
M1671483841 | k__Bacteria|p__Bacteroidota|c__CFGB12924|o__OFGB12924|f__FGB12924|g__GGB71519|s__GGB71519_SGB98138|t__SGB98138	0	0	1	0	0	1	1	0	0	0	0
M1691980834 | k__Bacteria|p__Bacteroidota|c__CFGB67260|o__OFGB67260|f__FGB67260|g__GGB71514|s__GGB71514_SGB98132|t__SGB98132	0	0	1	0	0	1	1	0	0	0	0
M1692173967 | k__Bacteria|p__Bacteroidota|c__CFGB12924|o__OFGB12924|f__FGB12924|g__GGB71518|s__GGB71518_SGB98137|t__SGB98137	0	0	1	0	0	1	1	0	0	0	0
M1698806870 | k__Bacteria|p__Bacteroidota|c__CFGB12924|o__OFGB12924|f__FGB12924|g__GGB71518|s__GGB71518_SGB98137|t__SGB98137	0	0	1	0	0	1	1	0	0	0	0
M1700728280 | k__Bacteria|p__Bacteroidota|c__CFGB12924|o__OFGB12924|f__FGB12924|g__GGB71520|s__GGB71520_SGB98139|t__SGB98139	0	0	1	0	0	1	1	0	0	0	0
M1701010403 | k__Bacteria|p__Bacteroidota|c__CFGB12924|o__OFGB12924|f__FGB12924|g__GGB71518|s__GGB71518_SGB98137|t__SGB98137	0	0	1	0	0	1	1	0	0	0	0
M1727918261 | k__Bacteria|p__Bacteroidota|c__CFGB12924|o__OFGB12924|f__FGB12924|g__GGB71519|s__GGB71519_SGB98138|t__SGB98138	0	0	1	0	0	1	1	0	0	0	0
M1742271645 | k__Bacteria|p__Bacteroidota|c__CFGB12924|o__OFGB12924|f__FGB12924|g__GGB71520|s__GGB71520_SGB98140|t__SGB98140	0	0	1	0	0	1	1	0	0	0	0
M1788012144 | k__Bacteria|p__Bacteroidota|c__CFGB77309|o__OFGB77309|f__FGB77309|g__GGB71517|s__GGB71517_SGB98136|t__SGB98136	0	0	1	0	0	1	1	0	0	0	0
M1806821394 | k__Bacteria|p__Bacteroidota|c__CFGB77309|o__OFGB77309|f__FGB77309|g__GGB71516|s__GGB71516_SGB98135|t__SGB98135	0	0	1	0	0	1	1	0	0	0	0
M1816350023 | k__Bacteria|p__Bacteroidota|c__CFGB77309|o__OFGB77309|f__FGB77309|g__GGB71516|s__GGB71516_SGB98135|t__SGB98135	0	0	1	0	0	1	1	0	0	0	0
M1823067686 | k__Bacteria|p__Bacteroidota|c__CFGB12924|o__OFGB12924|f__FGB12924|g__GGB71519|s__GGB71519_SGB98138|t__SGB98138	0	0	1	0	0	1	1	0	0	0	0
M1839891154 | k__Bacteria|p__Bacteroidota|c__CFGB12924|o__OFGB12924|f__FGB12924|g__GGB71520|s__GGB71520_SGB98141|t__SGB98141	0	0	1	0	0	1	1	0	0	0	0
M1878741010 | k__Bacteria|p__Bacteroidota|c__CFGB12924|o__OFGB12924|f__FGB12924|g__GGB71520|s__GGB71520_SGB98141|t__SGB98141	0	0	1	0	0	1	1	0	0	0	0
M1884774110 | k__Bacteria|p__Bacteroidota|c__CFGB12924|o__OFGB12924|f__FGB12924|g__GGB71519|s__GGB71519_SGB98138|t__SGB98138	0	0	1	0	0	1	1	0	0	0	0
M1889517616 | k__Bacteria|p__Bacteroidota|c__CFGB12924|o__OFGB12924|f__FGB12924|g__GGB71518|s__GGB71518_SGB98137|t__SGB98137	0	0	1	0	0	1	1	0	0	0	0
M1892307044 | k__Bacteria|p__Bacteroidota|c__CFGB77309|o__OFGB77309|f__FGB77309|g__GGB71517|s__GGB71517_SGB98136|t__SGB98136	0	0	1	0	0	1	1	0	0	0	0
M1917166393 | k__Bacteria|p__Bacteroidota|c__CFGB12924|o__OFGB12924|f__FGB12924|g__GGB71520|s__GGB71520_SGB98140|t__SGB98140	0	0	1	0	0	1	1	0	0	0	0
M1921178210 | k__Bacteria|p__Bacteroidota|c__CFGB77309|o__OFGB77309|f__FGB77309|g__GGB71517|s__GGB71517_SGB98136|t__SGB98136	0	0	1	0	0	1	1	0	0	0	0
M1936464013 | k__Bacteria|p__Bacteroidota|c__CFGB12924|o__OFGB12924|f__FGB12924|g__GGB71518|s__GGB71518_SGB98137|t__SGB98137	0	0	1	0	0	1	1	0	0	0	0
M1938529303 | k__Bacteria|p__Bacteroidota|c__CFGB67260|o__OFGB67260|f__FGB67260|g__GGB71514|s__GGB71514_SGB98132|t__SGB98132	0	0	1	0	0	1	1	0	0	0	0
M1948309313 | k__Bacteria|p__Bacteroidota|c__CFGB12924|o__OFGB12924|f__FGB12924|g__GGB71519|s__GGB71519_SGB98138|t__SGB98138	0	0	1	0	0	1	1	0	0	0	0
M1950332324 | k__Bacteria|p__Bacteroidota|c__CFGB77309|o__OFGB77309|f__FGB77309|g__GGB71516|s__GGB71516_SGB98135|t__SGB98135	0	0	1	0	0	1	1	0	0	0	0
M1952474968 | k__Bacteria|p__Bacteroidota|c__CFGB12924|o__OFGB12924|f__FGB12924|g__GGB71520|s__GGB71520_SGB98139|t__SGB98139	0	0	1	0	0	1	1	0	0	0	0
M1961723238 | k__Bacteria|p__Bacteroidota|c__CFGB12924|o__OFGB12924|f__FGB12924|g__GGB71518|s__GGB71518_SGB98137|t__SGB98137	0	0	1	0	0	1	1	0	0	0	0
M1965270585 | k__Bacteria|p__Bacteroidota|c__CFGB77309|o__OFGB77309|f__FGB77309|g__GGB71517|s__GGB71517_SGB98136|t__SGB98136	0	0	1	0	0	1	1	0	0	0	0
M1994597350 | k__Bacteria|p__Bacteroidota|c__CFGB12924|o__OFGB12924|f__FGB12924|g__GGB71520|s__GGB71520_SGB98139|t__SGB98139	0	0	1	0	0	1	1	0	0	0	0
M1996684239 | k__Bacteria|p__Bacteroidota|c__CFGB12924|o__OFGB12924|f__FGB12924|g__GGB71520|s__GGB71520_SGB98139|t__SGB98139	0	0	1	0	0	1	1	0	0	0	0
M1379021896 | k__Bacteria|p__Firmicutes|c__CFGB67014|o__OFGB67014|f__FGB67014|g__GGB71067|s__GGB71067_SGB96687|t__SGB96687	1	0	0	1	0	0	0	0	0	0	0
M1029810597 | k__Bacteria|p__Candidatus_Melainabacteria|c__CFGB2107|o__OFGB2107|f__FGB2107|g__GGB71029|s__GGB71029_SGB96453|t__SGB96453	1	0	0	0	0	0	0	0	0	0	0
M1052469533 | k__Bacteria|p__Actinobacteria|c__Coriobacteriia|o__Eggerthellales|f__Eggerthellaceae|g__GGB71651|s__GGB71651_SGB98410|t__SGB98410	0	1	0	0	0	0	0	0	0	0	0
M1150039447 | k__Bacteria|p__Firmicutes|c__CFGB67122|o__OFGB67122|f__FGB67122|g__GGB71049|s__GGB71049_SGB96479|t__SGB96479	1	0	0	0	0	0	0	0	0	0	0
M1163360653 | k__Bacteria|p__Firmicutes|c__CFGB66986|o__OFGB66986|f__FGB66986|g__GGB71031|s__GGB71031_SGB96455|t__SGB96455	1	0	0	0	0	0	0	0	0	0	0
M1235495289 | k__Bacteria|p__Firmicutes|c__CFGB66986|o__OFGB66986|f__FGB66986|g__GGB71031|s__GGB71031_SGB96455|t__SGB96455	1	0	0	0	0	0	0	0	0	0	0
M1293867990 | k__Bacteria|p__Firmicutes|c__CFGB67122|o__OFGB67122|f__FGB67122|g__GGB71269|s__GGB71269_SGB97343|t__SGB97343	0	0	0	0	0	0	0	0	0	0	1
M1300286902 | k__Bacteria|p__Firmicutes|c__CFGB67122|o__OFGB67122|f__FGB67122|g__GGB71269|s__GGB71269_SGB97343|t__SGB97343	0	0	0	0	0	0	0	0	0	0	1
M1350172109 | k__Bacteria|p__Firmicutes|c__CFGB67014|o__OFGB67014|f__FGB67014|g__GGB71067|s__GGB71067_SGB96687|t__SGB96687	1	0	0	0	0	0	0	0	0	0	0
M1356210358 | k__Bacteria|p__Firmicutes|c__CFGB67122|o__OFGB67122|f__FGB67122|g__GGB71049|s__GGB71049_SGB96479|t__SGB96479	1	0	0	0	0	0	0	0	0	0	0
M1358512284 | k__Bacteria|p__Firmicutes|c__CFGB67122|o__OFGB67122|f__FGB67122|g__GGB71049|s__GGB71049_SGB96479|t__SGB96479	1	0	0	0	0	0	0	0	0	0	0
M1395111544 | k__Bacteria|p__Synergistetes|c__Synergistia|o__Synergistales|f__Synergistaceae|g__GGB71587|s__GGB71587_SGB98333|t__SGB98333	0	0	0	0	0	0	0	1	0	0	0
M1408581114 | k__Bacteria|p__Actinobacteria|c__Coriobacteriia|o__Eggerthellales|f__Eggerthellaceae|g__GGB71650|s__GGB71650_SGB98409|t__SGB98409	0	1	0	0	0	0	0	0	0	0	0
M1489115313 | k__Bacteria|p__Firmicutes|c__CFGB67014|o__OFGB67014|f__FGB67014|g__GGB71067|s__GGB71067_SGB96687|t__SGB96687	0	0	0	1	0	0	0	0	0	0	0
M1561796220 | k__Bacteria|p__Firmicutes|c__CFGB67122|o__OFGB67122|f__FGB67122|g__GGB71269|s__GGB71269_SGB97343|t__SGB97343	0	0	0	0	0	0	0	0	0	0	1
M1691092921 | k__Bacteria|p__Synergistetes|c__Synergistia|o__Synergistales|f__Synergistaceae|g__GGB71587|s__GGB71587_SGB98333|t__SGB98333	0	0	0	0	0	0	0	1	0	0	0
M1700691949 | k__Bacteria|p__Synergistetes|c__Synergistia|o__Synergistales|f__Synergistaceae|g__GGB71587|s__GGB71587_SGB98333|t__SGB98333	0	0	0	0	0	0	0	1	0	0	0
M1833864876 | k__Bacteria|p__Firmicutes|c__CFGB67122|o__OFGB67122|f__FGB67122|g__GGB71269|s__GGB71269_SGB97343|t__SGB97343	0	0	0	0	0	0	0	0	0	0	1
M1837078576 | k__Bacteria|p__Firmicutes|c__CFGB67014|o__OFGB67014|f__FGB67014|g__GGB71067|s__GGB71067_SGB96687|t__SGB96687	1	0	0	0	0	0	0	0	0	0	0
M1837820892 | k__Bacteria|p__Firmicutes|c__CFGB66986|o__OFGB66986|f__FGB66986|g__GGB71031|s__GGB71031_SGB117353|t__SGB117353	1	0	0	0	0	0	0	0	0	0	0
M1861845199 | k__Bacteria|p__Bacteroidota|c__CFGB67260|o__OFGB67260|f__FGB67260|g__GGB71515|s__GGB71515_SGB98133|t__SGB98133	0	0	1	0	0	0	0	0	0	0	0
M1943064265 | k__Bacteria|p__Firmicutes|c__CFGB67122|o__OFGB67122|f__FGB67122|g__GGB71269|s__GGB71269_SGB97343|t__SGB97343	0	0	0	0	0	0	0	0	0	0	1
M1952837993 | k__Bacteria|p__Firmicutes|c__CFGB66986|o__OFGB66986|f__FGB66986|g__GGB71031|s__GGB71031_SGB117353|t__SGB117353	1	0	0	0	0	0	0	0	0	0	0
M1965421485 | k__Bacteria|p__Firmicutes|c__CFGB67014|o__OFGB67014|f__FGB67014|g__GGB71067|s__GGB71067_SGB96687|t__SGB96687	1	0	0	0	0	0	0	0	0	0	0
M1973637311 | k__Bacteria|p__Firmicutes|c__CFGB67122|o__OFGB67122|f__FGB67122|g__GGB71269|s__GGB71269_SGB97343|t__SGB97343	0	0	0	0	0	0	0	0	0	0	1
M1981252077 | k__Bacteria|p__Synergistetes|c__Synergistia|o__Synergistales|f__Synergistaceae|g__GGB71587|s__GGB71587_SGB98333|t__SGB98333	0	0	0	0	0	0	0	1	0	0	0
M1989573012 | k__Bacteria|p__Actinobacteria|c__Coriobacteriia|o__Eggerthellales|f__Eggerthellaceae|g__GGB71651|s__GGB71651_SGB98410|t__SGB98410	0	1	0	0	0	0	0	0	0	0	0
M1006605200 | k__Bacteria|p__Actinobacteria|c__Coriobacteriia|o__Coriobacteriales|f__Coriobacteriaceae|g__GGB71647|s__GGB71647_SGB114333|t__SGB114333	0	0	0	0	0	0	0	0	0	0	0
M1007523406 | k__Bacteria|p__Verrucomicrobia|c__CFGB4487|o__OFGB4487|f__FGB4487|g__GGB71043|s__GGB71043_SGB96468|t__SGB96468	0	0	0	0	0	0	0	0	0	0	0
M1017072899 | k__Bacteria|p__Verrucomicrobia|c__CFGB4487|o__OFGB4487|f__FGB4487|g__GGB71043|s__GGB71043_SGB96468|t__SGB96468	0	0	0	0	0	0	0	0	0	0	0
M1018128731 | k__Bacteria|p__Actinobacteria|c__Coriobacteriia|o__Eggerthellales|f__Eggerthellaceae|g__GGB71650|s__GGB71650_SGB98408|t__SGB98408	0	0	0	0	0	0	0	0	0	0	0
M1018865721 | k__Bacteria|p__Bacteroidota|c__CFGB1409|o__OFGB1409|f__FGB1409|g__GGB71554|s__GGB71554_SGB98284|t__SGB98284	0	0	0	0	0	0	0	0	0	0	0
M1019093814 | k__Bacteria|p__Proteobacteria|c__CFGB30823|o__OFGB30823|f__FGB30823|g__GGB72054|s__GGB72054_SGB99123|t__SGB99123	0	0	0	0	0	0	0	0	0	0	0
M1021401595 | k__Bacteria|p__Proteobacteria|c__CFGB8734|o__OFGB8734|f__FGB8734|g__GGB72053|s__GGB72053_SGB99122|t__SGB99122	0	0	0	0	0	0	0	0	0	0	0
M1032555543 | k__Bacteria|p__Firmicutes|c__CFGB67014|o__OFGB67014|f__FGB67014|g__GGB71067|s__GGB71067_SGB96687|t__SGB96687	0	0	0	0	0	0	0	0	0	0	0
M1035267073 | k__Bacteria|p__Verrucomicrobia|c__CFGB4487|o__OFGB4487|f__FGB4487|g__GGB71043|s__GGB71043_SGB96468|t__SGB96468	0	0	0	0	0	0	0	0	0	0	0
M1042966418 | k__Bacteria|p__Proteobacteria|c__CFGB8734|o__OFGB8734|f__FGB8734|g__GGB72053|s__GGB72053_SGB99122|t__SGB99122	0	0	0	0	0	0	0	0	0	0	0
M1051814957 | k__Bacteria|p__Verrucomicrobia|c__CFGB4487|o__OFGB4487|f__FGB4487|g__GGB71043|s__GGB71043_SGB96468|t__SGB96468	0	0	0	0	0	0	0	0	0	0	0
M1055787162 | k__Bacteria|p__Firmicutes|c__CFGB4514|o__OFGB4514|f__FGB4514|g__GGB71066|s__GGB71066_SGB96686|t__SGB96686	0	0	0	0	0	0	0	0	0	0	0
M1065932466 | k__Bacteria|p__Candidatus_Melainabacteria|c__CFGB4734|o__OFGB4734|f__FGB4734|g__GGB86560|s__GGB86560_SGB115806|t__SGB115806	0	0	0	0	0	0	0	0	0	0	0
M1070549458 | k__Bacteria|p__Actinobacteria|c__CFGB2992|o__OFGB2992|f__FGB2992|g__GGB71649|s__GGB71649_SGB98407|t__SGB98407	0	0	0	0	0	0	0	0	0	0	0
M1076124925 | k__Bacteria|p__Bacteroidota|c__CFGB67260|o__OFGB67260|f__FGB67260|g__GGB71514|s__GGB71514_SGB114082|t__SGB114082	0	0	0	0	0	0	0	0	0	0	0
M1076696986 | k__Bacteria|p__Bacteroidota|c__CFGB77309|o__OFGB77309|f__FGB77309|g__GGB71516|s__GGB71516_SGB98135|t__SGB98135	0	0	0	0	0	0	0	0	0	0	0
M1080607649 | k__Bacteria|p__Synergistetes|c__Synergistia|o__Synergistales|f__Synergistaceae|g__GGB71588|s__GGB71588_SGB98334|t__SGB98334	0	0	0	0	0	0	0	0	0	0	0
M1103098562 | k__Bacteria|p__Proteobacteria|c__Deltaproteobacteria|o__Desulfovibrionales|f__Desulfovibrionaceae|g__GGB71656|s__GGB71656_SGB98418|t__SGB98418	0	0	0	0	0	0	0	0	0	0	0
M1109884890 | k__Bacteria|p__Proteobacteria|c__Deltaproteobacteria|o__Desulfovibrionales|f__Desulfovibrionaceae|g__GGB71656|s__GGB71656_SGB98418|t__SGB98418	0	0	0	0	0	0	0	0	0	0	0
M1112649269 | k__Bacteria|p__Actinobacteria|c__CFGB51929|o__OFGB51929|f__FGB51929|g__GGB71646|s__GGB71646_SGB98401|t__SGB98401	0	0	0	0	0	0	0	0	0	0	0
M1112748429 | k__Bacteria|p__Proteobacteria|c__Deltaproteobacteria|o__Desulfovibrionales|f__Desulfovibrionaceae|g__GGB71656|s__GGB71656_SGB98418|t__SGB98418	0	0	0	0	0	0	0	0	0	0	0
M1117393470 | k__Bacteria|p__Bacteroidota|c__CFGB67260|o__OFGB67260|f__FGB67260|g__GGB71514|s__GGB71514_SGB98132|t__SGB98132	0	0	0	0	0	0	0	0	0	0	0
M1118603170 | k__Bacteria|p__Actinobacteria|c__Coriobacteriia|o__Coriobacteriales|f__Coriobacteriaceae|g__GGB71647|s__GGB71647_SGB114333|t__SGB114333	0	0	0	0	0	0	0	0	0	0	0
M1119194126 | k__Bacteria|p__Actinobacteria|c__CFGB51929|o__OFGB51929|f__FGB51929|g__GGB71646|s__GGB71646_SGB98402|t__SGB98402	0	0	0	0	0	0	0	0	0	0	0
M1120292264 | k__Bacteria|p__Bacteroidota|c__CFGB1409|o__OFGB1409|f__FGB1409|g__GGB71554|s__GGB71554_SGB98284|t__SGB98284	0	0	0	0	0	0	0	0	0	0	0
M1126348943 | k__Bacteria|p__Synergistetes|c__CFGB67309|o__OFGB67309|f__FGB67309|g__GGB71589|s__GGB71589_SGB98335|t__SGB98335	0	0	0	0	0	0	0	0	0	0	0
M1130976663 | k__Bacteria|p__Bacteroidota|c__CFGB12924|o__OFGB12924|f__FGB12924|g__GGB71519|s__GGB71519_SGB98138|t__SGB98138	0	0	0	0	0	0	0	0	0	0	0
M1137159649 | k__Bacteria|p__Actinobacteria|c__CFGB51929|o__OFGB51929|f__FGB51929|g__GGB71646|s__GGB71646_SGB98401|t__SGB98401	0	0	0	0	0	0	0	0	0	0	0
M1137700575 | k__Bacteria|p__Actinobacteria|c__Coriobacteriia|o__Coriobacteriales|f__Coriobacteriaceae|g__GGB71647|s__GGB71647_SGB98405|t__SGB98405	0	0	0	0	0	0	0	0	0	0	0
M1144816392 | k__Bacteria|p__Actinobacteria|c__Coriobacteriia|o__Coriobacteriales|f__Coriobacteriaceae|g__GGB71647|s__GGB71647_SGB98403|t__SGB98403	0	0	0	0	0	0	0	0	0	0	0
M1148939398 | k__Bacteria|p__Synergistetes|c__Synergistia|o__Synergistales|f__Synergistaceae|g__GGB71587|s__GGB71587_SGB98333|t__SGB98333	0	0	0	0	0	0	0	0	0	0	0
M1151621127 | k__Bacteria|p__Proteobacteria|c__Deltaproteobacteria|o__Desulfovibrionales|f__Desulfovibrionaceae|g__GGB71656|s__GGB71656_SGB98418|t__SGB98418	0	0	0	0	0	0	0	0	0	0	0
M1159228464 | k__Bacteria|p__Synergistetes|c__CFGB67309|o__OFGB67309|f__FGB67309|g__GGB71589|s__GGB71589_SGB98335|t__SGB98335	0	0	0	0	0	0	0	0	0	0	0
M1163877608 | k__Bacteria|p__Synergistetes|c__CFGB67309|o__OFGB67309|f__FGB67309|g__GGB71589|s__GGB71589_SGB98335|t__SGB98335	0	0	0	0	0	0	0	0	0	0	0
M1164897653 | k__Bacteria|p__Actinobacteria|c__Coriobacteriia|o__Coriobacteriales|f__Coriobacteriaceae|g__GGB71647|s__GGB71647_SGB98404|t__SGB98404	0	0	0	0	0	0	0	0	0	0	0
M1193611060 | k__Bacteria|p__Proteobacteria|c__CFGB8734|o__OFGB8734|f__FGB8734|g__GGB72053|s__GGB72053_SGB99122|t__SGB99122	0	0	0	0	0	0	0	0	0	0	0
M1208066585 | k__Bacteria|p__Synergistetes|c__Synergistia|o__Synergistales|f__Synergistaceae|g__GGB71588|s__GGB71588_SGB98334|t__SGB98334	0	0	0	0	0	0	0	0	0	0	0
M1212267513 | k__Bacteria|p__Actinobacteria|c__Coriobacteriia|o__Eggerthellales|f__Eggerthellaceae|g__GGB71650|s__GGB71650_SGB114375|t__SGB114375	0	0	0	0	0	0	0	0	0	0	0
M1216458001 | k__Bacteria|p__Actinobacteria|c__Coriobacteriia|o__Coriobacteriales|f__Coriobacteriaceae|g__GGB71647|s__GGB71647_SGB98403|t__SGB98403	0	0	0	0	0	0	0	0	0	0	0
M1217853966 | k__Bacteria|p__Bacteroidota|c__CFGB1409|o__OFGB1409|f__FGB1409|g__GGB71554|s__GGB71554_SGB98284|t__SGB98284	0	0	0	0	0	0	0	0	0	0	0
M1219773564 | k__Bacteria|p__Firmicutes|c__CFGB4514|o__OFGB4514|f__FGB4514|g__GGB71066|s__GGB71066_SGB96686|t__SGB96686	0	0	0	0	0	0	0	0	0	0	0
M1220479401 | k__Bacteria|p__Verrucomicrobia|c__CFGB4487|o__OFGB4487|f__FGB4487|g__GGB71043|s__GGB71043_SGB96468|t__SGB96468	0	0	0	0	0	0	0	0	0	0	0
M1228429704 | k__Bacteria|p__Bacteroidota|c__CFGB67260|o__OFGB67260|f__FGB67260|g__GGB71515|s__GGB71515_SGB98133|t__SGB98133	0	0	0	0	0	0	0	0	0	0	0
M1229060722 | k__Bacteria|p__Actinobacteria|c__CFGB9376|o__OFGB9376|f__FGB9376|g__GGB71506|s__GGB71506_SGB97932|t__SGB97932	0	0	0	0	0	0	0	0	0	0	0
M1233054492 | k__Bacteria|p__Synergistetes|c__CFGB67309|o__OFGB67309|f__FGB67309|g__GGB71589|s__GGB71589_SGB98335|t__SGB98335	0	0	0	0	0	0	0	0	0	0	0
M1233822906 | k__Bacteria|p__Verrucomicrobia|c__CFGB4487|o__OFGB4487|f__FGB4487|g__GGB71043|s__GGB71043_SGB96468|t__SGB96468	0	0	0	0	0	0	0	0	0	0	0
M1234026125 | k__Bacteria|p__Firmicutes|c__CFGB73289|o__OFGB73289|f__FGB73289|g__GGB71028|s__GGB71028_SGB96452|t__SGB96452	0	0	0	0	0	0	0	0	0	0	0
M1238893805 | k__Bacteria|p__Synergistetes|c__Synergistia|o__Synergistales|f__Synergistaceae|g__GGB71588|s__GGB71588_SGB98334|t__SGB98334	0	0	0	0	0	0	0	0	0	0	0
M1239243502 | k__Bacteria|p__Bacteroidota|c__CFGB12924|o__OFGB12924|f__FGB12924|g__GGB71518|s__GGB71518_SGB98137|t__SGB98137	0	0	0	0	0	0	0	0	0	0	0
M1251097271 | k__Bacteria|p__Bacteroidota|c__CFGB1409|o__OFGB1409|f__FGB1409|g__GGB71554|s__GGB71554_SGB98284|t__SGB98284	0	0	0	0	0	0	0	0	0	0	0
M1251746068 | k__Bacteria|p__Synergistetes|c__CFGB67309|o__OFGB67309|f__FGB67309|g__GGB71589|s__GGB71589_SGB98335|t__SGB98335	0	0	0	0	0	0	0	0	0	0	0
M1255238966 | k__Bacteria|p__Synergistetes|c__CFGB67309|o__OFGB67309|f__FGB67309|g__GGB71589|s__GGB71589_SGB98335|t__SGB98335	0	0	0	0	0	0	0	0	0	0	0
M1263580878 | k__Bacteria|p__Actinobacteria|c__CFGB9376|o__OFGB9376|f__FGB9376|g__GGB71506|s__GGB71506_SGB97932|t__SGB97932	0	0	0	0	0	0	0	0	0	0	0
M1269914827 | k__Bacteria|p__Bacteroidota|c__CFGB77309|o__OFGB77309|f__FGB77309|g__GGB71516|s__GGB71516_SGB98135|t__SGB98135	0	0	0	0	0	0	0	0	0	0	0
M1271611501 | k__Bacteria|p__Proteobacteria|c__CFGB8734|o__OFGB8734|f__FGB8734|g__GGB72053|s__GGB72053_SGB99122|t__SGB99122	0	0	0	0	0	0	0	0	0	0	0
M1281210720 | k__Bacteria|p__Actinobacteria|c__CFGB9376|o__OFGB9376|f__FGB9376|g__GGB71506|s__GGB71506_SGB97932|t__SGB97932	0	0	0	0	0	0	0	0	0	0	0
M1283189061 | k__Bacteria|p__Proteobacteria|c__CFGB30823|o__OFGB30823|f__FGB30823|g__GGB72055|s__GGB72055_SGB99124|t__SGB99124	0	0	0	0	0	0	0	0	0	0	0
M1284475251 | k__Bacteria|p__Synergistetes|c__Synergistia|o__Synergistales|f__Synergistaceae|g__GGB71588|s__GGB71588_SGB98334|t__SGB98334	0	0	0	0	0	0	0	0	0	0	0
M1293649180 | k__Bacteria|p__Synergistetes|c__CFGB67309|o__OFGB67309|f__FGB67309|g__GGB71589|s__GGB71589_SGB98335|t__SGB98335	0	0	0	0	0	0	0	0	0	0	0
M1294734841 | k__Bacteria|p__Proteobacteria|c__CFGB30823|o__OFGB30823|f__FGB30823|g__GGB72054|s__GGB72054_SGB99123|t__SGB99123	0	0	0	0	0	0	0	0	0	0	0
M1301497882 | k__Bacteria|p__Bacteroidota|c__CFGB67260|o__OFGB67260|f__FGB67260|g__GGB71515|s__GGB71515_SGB98134|t__SGB98134	0	0	0	0	0	0	0	0	0	0	0
M1309747623 | k__Bacteria|p__Proteobacteria|c__CFGB30823|o__OFGB30823|f__FGB30823|g__GGB72055|s__GGB72055_SGB99124|t__SGB99124	0	0	0	0	0	0	0	0	0	0	0
M1310953296 | k__Bacteria|p__Verrucomicrobia|c__CFGB4487|o__OFGB4487|f__FGB4487|g__GGB71043|s__GGB71043_SGB96468|t__SGB96468	0	0	0	0	0	0	0	0	0	0	0
M1315398357 | k__Bacteria|p__Bacteroidota|c__CFGB67260|o__OFGB67260|f__FGB67260|g__GGB71514|s__GGB71514_SGB98132|t__SGB98132	0	0	0	0	0	0	0	0	0	0	0
M1326433909 | k__Bacteria|p__Proteobacteria|c__CFGB8734|o__OFGB8734|f__FGB8734|g__GGB72053|s__GGB72053_SGB99122|t__SGB99122	0	0	0	0	0	0	0	0	0	0	0
M1328859200 | k__Bacteria|p__Bacteroidota|c__CFGB77309|o__OFGB77309|f__FGB77309|g__GGB71516|s__GGB71516_SGB98135|t__SGB98135	0	0	0	0	0	0	0	0	0	0	0
M1336427400 | k__Bacteria|p__Synergistetes|c__Synergistia|o__Synergistales|f__Synergistaceae|g__GGB71587|s__GGB71587_SGB98333|t__SGB98333	0	0	0	0	0	0	0	0	0	0	0
M1351792012 | k__Bacteria|p__Proteobacteria|c__CFGB30823|o__OFGB30823|f__FGB30823|g__GGB72054|s__GGB72054_SGB99123|t__SGB99123	0	0	0	0	0	0	0	0	0	0	0
M1352024263 | k__Bacteria|p__Actinobacteria|c__CFGB9376|o__OFGB9376|f__FGB9376|g__GGB71506|s__GGB71506_SGB97931|t__SGB97931	0	0	0	0	0	0	0	0	0	0	0
M1365845871 | k__Bacteria|p__Actinobacteria|c__CFGB9376|o__OFGB9376|f__FGB9376|g__GGB71506|s__GGB71506_SGB97932|t__SGB97932	0	0	0	0	0	0	0	0	0	0	0
M1366882862 | k__Bacteria|p__Actinobacteria|c__Coriobacteriia|o__Coriobacteriales|f__Coriobacteriaceae|g__GGB71647|s__GGB71647_SGB98405|t__SGB98405	0	0	0	0	0	0	0	0	0	0	0
M1368114570 | k__Bacteria|p__Actinobacteria|c__CFGB51929|o__OFGB51929|f__FGB51929|g__GGB71646|s__GGB71646_SGB98402|t__SGB98402	0	0	0	0	0	0	0	0	0	0	0
M1369819925 | k__Bacteria|p__Bacteroidota|c__CFGB1409|o__OFGB1409|f__FGB1409|g__GGB71554|s__GGB71554_SGB98284|t__SGB98284	0	0	0	0	0	0	0	0	0	0	0
M1370871608 | k__Bacteria|p__Proteobacteria|c__CFGB8734|o__OFGB8734|f__FGB8734|g__GGB72053|s__GGB72053_SGB99122|t__SGB99122	0	0	0	0	0	0	0	0	0	0	0
M1373783817 | k__Bacteria|p__Synergistetes|c__Synergistia|o__Synergistales|f__Synergistaceae|g__GGB71588|s__GGB71588_SGB98334|t__SGB98334	0	0	0	0	0	0	0	0	0	0	0
M1374515901 | k__Bacteria|p__Actinobacteria|c__CFGB9376|o__OFGB9376|f__FGB9376|g__GGB71506|s__GGB71506_SGB97931|t__SGB97931	0	0	0	0	0	0	0	0	0	0	0
M1382300258 | k__Bacteria|p__Proteobacteria|c__Deltaproteobacteria|o__Desulfovibrionales|f__Desulfovibrionaceae|g__GGB71656|s__GGB71656_SGB98418|t__SGB98418	0	0	0	0	0	0	0	0	0	0	0
M1395068734 | k__Bacteria|p__Proteobacteria|c__Deltaproteobacteria|o__Desulfovibrionales|f__Desulfovibrionaceae|g__GGB71656|s__GGB71656_SGB98418|t__SGB98418	0	0	0	0	0	0	0	0	0	0	0
M1395989271 | k__Bacteria|p__Actinobacteria|c__Coriobacteriia|o__Coriobacteriales|f__Coriobacteriaceae|g__GGB71647|s__GGB71647_SGB98404|t__SGB98404	0	0	0	0	0	0	0	0	0	0	0
M1404291428 | k__Bacteria|p__Verrucomicrobia|c__CFGB4487|o__OFGB4487|f__FGB4487|g__GGB71043|s__GGB71043_SGB96468|t__SGB96468	0	0	0	0	0	0	0	0	0	0	0
M1404603464 | k__Bacteria|p__Actinobacteria|c__Coriobacteriia|o__Eggerthellales|f__Eggerthellaceae|g__GGB71651|s__GGB71651_SGB98410|t__SGB98410	0	0	0	0	0	0	0	0	0	0	0
M1411880095 | k__Bacteria|p__Firmicutes|c__CFGB73289|o__OFGB73289|f__FGB73289|g__GGB71028|s__GGB71028_SGB96452|t__SGB96452	0	0	0	0	0	0	0	0	0	0	0
M1416455554 | k__Bacteria|p__Actinobacteria|c__Coriobacteriia|o__Coriobacteriales|f__Coriobacteriaceae|g__GGB71647|s__GGB71647_SGB98403|t__SGB98403	0	0	0	0	0	0	0	0	0	0	0
M1424551040 | k__Bacteria|p__Bacteroidota|c__CFGB1409|o__OFGB1409|f__FGB1409|g__GGB71554|s__GGB71554_SGB98284|t__SGB98284	0	0	0	0	0	0	0	0	0	0	0
M1425238162 | k__Bacteria|p__Actinobacteria|c__Coriobacteriia|o__Coriobacteriales|f__Coriobacteriaceae|g__GGB71647|s__GGB71647_SGB98405|t__SGB98405	0	0	0	0	0	0	0	0	0	0	0
M1431192881 | k__Bacteria|p__Bacteroidota|c__CFGB1409|o__OFGB1409|f__FGB1409|g__GGB71554|s__GGB71554_SGB98284|t__SGB98284	0	0	0	0	0	0	0	0	0	0	0
M1439622704 | k__Bacteria|p__Bacteroidota|c__CFGB1409|o__OFGB1409|f__FGB1409|g__GGB71554|s__GGB71554_SGB98284|t__SGB98284	0	0	0	0	0	0	0	0	0	0	0
M1444239734 | k__Bacteria|p__Verrucomicrobia|c__CFGB4487|o__OFGB4487|f__FGB4487|g__GGB71043|s__GGB71043_SGB96468|t__SGB96468	0	0	0	0	0	0	0	0	0	0	0
M1448487551 | k__Bacteria|p__Actinobacteria|c__CFGB2992|o__OFGB2992|f__FGB2992|g__GGB71649|s__GGB71649_SGB98407|t__SGB98407	0	0	0	0	0	0	0	0	0	0	0
M1449837412 | k__Bacteria|p__Actinobacteria|c__Coriobacteriia|o__Coriobacteriales|f__Coriobacteriaceae|g__GGB71647|s__GGB71647_SGB98404|t__SGB98404	0	0	0	0	0	0	0	0	0	0	0
M1456091519 | k__Bacteria|p__Actinobacteria|c__Coriobacteriia|o__Coriobacteriales|f__Coriobacteriaceae|g__GGB71647|s__GGB71647_SGB98404|t__SGB98404	0	0	0	0	0	0	0	0	0	0	0
M1457952039 | k__Bacteria|p__Proteobacteria|c__Deltaproteobacteria|o__Desulfovibrionales|f__Desulfovibrionaceae|g__GGB71656|s__GGB71656_SGB98418|t__SGB98418	0	0	0	0	0	0	0	0	0	0	0
M1458689219 | k__Bacteria|p__Proteobacteria|c__CFGB8734|o__OFGB8734|f__FGB8734|g__GGB72053|s__GGB72053_SGB99122|t__SGB99122	0	0	0	0	0	0	0	0	0	0	0
M1464338649 | k__Bacteria|p__Proteobacteria|c__CFGB30823|o__OFGB30823|f__FGB30823|g__GGB72054|s__GGB72054_SGB99123|t__SGB99123	0	0	0	0	0	0	0	0	0	0	0
M1464986833 | k__Bacteria|p__Proteobacteria|c__CFGB30823|o__OFGB30823|f__FGB30823|g__GGB72054|s__GGB72054_SGB99123|t__SGB99123	0	0	0	0	0	0	0	0	0	0	0
M1471705305 | k__Bacteria|p__Proteobacteria|c__Deltaproteobacteria|o__Desulfovibrionales|f__Desulfovibrionaceae|g__GGB71656|s__GGB71656_SGB98418|t__SGB98418	0	0	0	0	0	0	0	0	0	0	0
M1473472988 | k__Bacteria|p__Bacteroidota|c__CFGB77309|o__OFGB77309|f__FGB77309|g__GGB71516|s__GGB71516_SGB98135|t__SGB98135	0	0	0	0	0	0	0	0	0	0	0
M1477870712 | k__Bacteria|p__Actinobacteria|c__Coriobacteriia|o__Eggerthellales|f__Eggerthellaceae|g__GGB71651|s__GGB71651_SGB98412|t__SGB98412	0	0	0	0	0	0	0	0	0	0	0
M1481726476 | k__Bacteria|p__Proteobacteria|c__CFGB8734|o__OFGB8734|f__FGB8734|g__GGB72053|s__GGB72053_SGB99122|t__SGB99122	0	0	0	0	0	0	0	0	0	0	0
M1483642134 | k__Bacteria|p__Bacteroidota|c__CFGB67260|o__OFGB67260|f__FGB67260|g__GGB71515|s__GGB71515_SGB98133|t__SGB98133	0	0	0	0	0	0	0	0	0	0	0
M1485977416 | k__Bacteria|p__Bacteroidota|c__CFGB77309|o__OFGB77309|f__FGB77309|g__GGB71516|s__GGB71516_SGB98135|t__SGB98135	0	0	0	0	0	0	0	0	0	0	0
M1487851738 | k__Bacteria|p__Synergistetes|c__Synergistia|o__Synergistales|f__Synergistaceae|g__GGB71588|s__GGB71588_SGB98334|t__SGB98334	0	0	0	0	0	0	0	0	0	0	0
M1488212619 | k__Bacteria|p__Actinobacteria|c__CFGB9376|o__OFGB9376|f__FGB9376|g__GGB71506|s__GGB71506_SGB97932|t__SGB97932	0	0	0	0	0	0	0	0	0	0	0
M1489072622 | k__Bacteria|p__Bacteroidota|c__CFGB1409|o__OFGB1409|f__FGB1409|g__GGB71554|s__GGB71554_SGB98284|t__SGB98284	0	0	0	0	0	0	0	0	0	0	0
M1497610985 | k__Bacteria|p__Actinobacteria|c__Coriobacteriia|o__Coriobacteriales|f__Coriobacteriaceae|g__GGB71647|s__GGB71647_SGB98404|t__SGB98404	0	0	0	0	0	0	0	0	0	0	0
M1498276705 | k__Bacteria|p__Synergistetes|c__CFGB67309|o__OFGB67309|f__FGB67309|g__GGB71589|s__GGB71589_SGB98335|t__SGB98335	0	0	0	0	0	0	0	0	0	0	0
M1498288251 | k__Bacteria|p__Bacteroidota|c__CFGB77309|o__OFGB77309|f__FGB77309|g__GGB71516|s__GGB71516_SGB98135|t__SGB98135	0	0	0	0	0	0	0	0	0	0	0
M1499255833 | k__Bacteria|p__Bacteroidota|c__CFGB77309|o__OFGB77309|f__FGB77309|g__GGB71516|s__GGB71516_SGB98135|t__SGB98135	0	0	0	0	0	0	0	0	0	0	0
M1500725165 | k__Bacteria|p__Bacteroidota|c__CFGB67262|o__OFGB67262|f__FGB67262|g__GGB71521|s__GGB71521_SGB98142|t__SGB98142	0	0	0	0	0	0	0	0	0	0	0
M1501403029 | k__Bacteria|p__Synergistetes|c__CFGB67309|o__OFGB67309|f__FGB67309|g__GGB71589|s__GGB71589_SGB98335|t__SGB98335	0	0	0	0	0	0	0	0	0	0	0
M1505346657 | k__Bacteria|p__Bacteroidota|c__CFGB77309|o__OFGB77309|f__FGB77309|g__GGB71516|s__GGB71516_SGB98135|t__SGB98135	0	0	0	0	0	0	0	0	0	0	0
M1519941847 | k__Bacteria|p__Bacteroidota|c__CFGB1409|o__OFGB1409|f__FGB1409|g__GGB71554|s__GGB71554_SGB98284|t__SGB98284	0	0	0	0	0	0	0	0	0	0	0
M1526529165 | k__Bacteria|p__Bacteroidota|c__CFGB1409|o__OFGB1409|f__FGB1409|g__GGB71554|s__GGB71554_SGB98284|t__SGB98284	0	0	0	0	0	0	0	0	0	0	0
M1530179912 | k__Bacteria|p__Proteobacteria|c__CFGB30823|o__OFGB30823|f__FGB30823|g__GGB72054|s__GGB72054_SGB99123|t__SGB99123	0	0	0	0	0	0	0	0	0	0	0
M1538810058 | k__Bacteria|p__Bacteroidota|c__CFGB77309|o__OFGB77309|f__FGB77309|g__GGB71516|s__GGB71516_SGB98135|t__SGB98135	0	0	0	0	0	0	0	0	0	0	0
M1545270501 | k__Bacteria|p__Firmicutes|c__CFGB4514|o__OFGB4514|f__FGB4514|g__GGB71066|s__GGB71066_SGB96686|t__SGB96686	0	0	0	0	0	0	0	0	0	0	0
M1558417204 | k__Bacteria|p__Proteobacteria|c__Deltaproteobacteria|o__Desulfovibrionales|f__Desulfovibrionaceae|g__GGB71656|s__GGB71656_SGB98418|t__SGB98418	0	0	0	0	0	0	0	0	0	0	0
M1560925073 | k__Bacteria|p__Bacteroidota|c__CFGB77309|o__OFGB77309|f__FGB77309|g__GGB71516|s__GGB71516_SGB98135|t__SGB98135	0	0	0	0	0	0	0	0	0	0	0
M1566335103 | k__Bacteria|p__Proteobacteria|c__CFGB8734|o__OFGB8734|f__FGB8734|g__GGB72053|s__GGB72053_SGB99122|t__SGB99122	0	0	0	0	0	0	0	0	0	0	0
M1575602746 | k__Bacteria|p__Firmicutes|c__CFGB73289|o__OFGB73289|f__FGB73289|g__GGB71028|s__GGB71028_SGB96452|t__SGB96452	0	0	0	0	0	0	0	0	0	0	0
M1585353779 | k__Bacteria|p__Synergistetes|c__CFGB67309|o__OFGB67309|f__FGB67309|g__GGB71589|s__GGB71589_SGB98335|t__SGB98335	0	0	0	0	0	0	0	0	0	0	0
M1586127118 | k__Bacteria|p__Actinobacteria|c__Coriobacteriia|o__Coriobacteriales|f__Coriobacteriaceae|g__GGB71647|s__GGB71647_SGB98405|t__SGB98405	0	0	0	0	0	0	0	0	0	0	0
M1587634314 | k__Bacteria|p__Bacteroidota|c__CFGB77309|o__OFGB77309|f__FGB77309|g__GGB71516|s__GGB71516_SGB98135|t__SGB98135	0	0	0	0	0	0	0	0	0	0	0
M1589482974 | k__Bacteria|p__Synergistetes|c__CFGB67309|o__OFGB67309|f__FGB67309|g__GGB71589|s__GGB71589_SGB98335|t__SGB98335	0	0	0	0	0	0	0	0	0	0	0
M1590738052 | k__Bacteria|p__Candidatus_Melainabacteria|c__CFGB2107|o__OFGB2107|f__FGB2107|g__GGB71029|s__GGB71029_SGB96453|t__SGB96453	0	0	0	0	0	0	0	0	0	0	0
M1591951064 | k__Bacteria|p__Actinobacteria|c__CFGB51929|o__OFGB51929|f__FGB51929|g__GGB71646|s__GGB71646_SGB98401|t__SGB98401	0	0	0	0	0	0	0	0	0	0	0
M1594637065 | k__Bacteria|p__Proteobacteria|c__CFGB8734|o__OFGB8734|f__FGB8734|g__GGB72053|s__GGB72053_SGB99122|t__SGB99122	0	0	0	0	0	0	0	0	0	0	0
M1594821526 | k__Bacteria|p__Proteobacteria|c__CFGB8734|o__OFGB8734|f__FGB8734|g__GGB72053|s__GGB72053_SGB99122|t__SGB99122	0	0	0	0	0	0	0	0	0	0	0
M1595388232 | k__Bacteria|p__Proteobacteria|c__CFGB30823|o__OFGB30823|f__FGB30823|g__GGB72055|s__GGB72055_SGB99124|t__SGB99124	0	0	0	0	0	0	0	0	0	0	0
M1597954227 | k__Bacteria|p__Bacteroidota|c__CFGB1409|o__OFGB1409|f__FGB1409|g__GGB71554|s__GGB71554_SGB98284|t__SGB98284	0	0	0	0	0	0	0	0	0	0	0
M1599239968 | k__Bacteria|p__Proteobacteria|c__Deltaproteobacteria|o__Desulfovibrionales|f__Desulfovibrionaceae|g__GGB71656|s__GGB71656_SGB98418|t__SGB98418	0	0	0	0	0	0	0	0	0	0	0
M1609539128 | k__Bacteria|p__Bacteroidota|c__CFGB1409|o__OFGB1409|f__FGB1409|g__GGB71554|s__GGB71554_SGB98284|t__SGB98284	0	0	0	0	0	0	0	0	0	0	0
M1611415410 | k__Bacteria|p__Synergistetes|c__Synergistia|o__Synergistales|f__Synergistaceae|g__GGB71588|s__GGB71588_SGB98334|t__SGB98334	0	0	0	0	0	0	0	0	0	0	0
M1612945618 | k__Bacteria|p__Bacteroidota|c__CFGB67260|o__OFGB67260|f__FGB67260|g__GGB71514|s__GGB71514_SGB98132|t__SGB98132	0	0	0	0	0	0	0	0	0	0	0
M1613072195 | k__Bacteria|p__Bacteroidota|c__CFGB1409|o__OFGB1409|f__FGB1409|g__GGB71554|s__GGB71554_SGB98284|t__SGB98284	0	0	0	0	0	0	0	0	0	0	0
M1615122363 | k__Bacteria|p__Proteobacteria|c__CFGB30823|o__OFGB30823|f__FGB30823|g__GGB72055|s__GGB72055_SGB99124|t__SGB99124	0	0	0	0	0	0	0	0	0	0	0
M1615627128 | k__Bacteria|p__Synergistetes|c__CFGB67309|o__OFGB67309|f__FGB67309|g__GGB71589|s__GGB71589_SGB98336|t__SGB98336	0	0	0	0	0	0	0	0	0	0	0
M1616523997 | k__Bacteria|p__Actinobacteria|c__CFGB9376|o__OFGB9376|f__FGB9376|g__GGB71506|s__GGB71506_SGB97932|t__SGB97932	0	0	0	0	0	0	0	0	0	0	0
M1619132097 | k__Bacteria|p__Actinobacteria|c__Coriobacteriia|o__Coriobacteriales|f__Coriobacteriaceae|g__GGB71647|s__GGB71647_SGB114334|t__SGB114334	0	0	0	0	0	0	0	0	0	0	0
M1622187404 | k__Bacteria|p__Synergistetes|c__Synergistia|o__Synergistales|f__Synergistaceae|g__GGB71588|s__GGB71588_SGB98334|t__SGB98334	0	0	0	0	0	0	0	0	0	0	0
M1626368423 | k__Bacteria|p__Firmicutes|c__CFGB73289|o__OFGB73289|f__FGB73289|g__GGB71028|s__GGB71028_SGB96452|t__SGB96452	0	0	0	0	0	0	0	0	0	0	0
M1626574775 | k__Bacteria|p__Synergistetes|c__Synergistia|o__Synergistales|f__Synergistaceae|g__GGB71588|s__GGB71588_SGB98334|t__SGB98334	0	0	0	0	0	0	0	0	0	0	0
M1635362305 | k__Bacteria|p__Actinobacteria|c__CFGB2992|o__OFGB2992|f__FGB2992|g__GGB71649|s__GGB71649_SGB98407|t__SGB98407	0	0	0	0	0	0	0	0	0	0	0
M1637366476 | k__Bacteria|p__Synergistetes|c__Synergistia|o__Synergistales|f__Synergistaceae|g__GGB71588|s__GGB71588_SGB98334|t__SGB98334	0	0	0	0	0	0	0	0	0	0	0
M1644276725 | k__Bacteria|p__Synergistetes|c__CFGB67309|o__OFGB67309|f__FGB67309|g__GGB71589|s__GGB71589_SGB98335|t__SGB98335	0	0	0	0	0	0	0	0	0	0	0
M1644589007 | k__Bacteria|p__Verrucomicrobia|c__CFGB4487|o__OFGB4487|f__FGB4487|g__GGB71043|s__GGB71043_SGB96468|t__SGB96468	0	0	0	0	0	0	0	0	0	0	0
M1656978652 | k__Bacteria|p__Actinobacteria|c__CFGB2992|o__OFGB2992|f__FGB2992|g__GGB71649|s__GGB71649_SGB98407|t__SGB98407	0	0	0	0	0	0	0	0	0	0	0
M1660311000 | k__Bacteria|p__Firmicutes|c__CFGB4514|o__OFGB4514|f__FGB4514|g__GGB71066|s__GGB71066_SGB96686|t__SGB96686	0	0	0	0	0	0	0	0	0	0	0
M1663027292 | k__Bacteria|p__Actinobacteria|c__CFGB2992|o__OFGB2992|f__FGB2992|g__GGB71649|s__GGB71649_SGB98407|t__SGB98407	0	0	0	0	0	0	0	0	0	0	0
M1665880702 | k__Bacteria|p__Actinobacteria|c__Coriobacteriia|o__Coriobacteriales|f__Coriobacteriaceae|g__GGB71647|s__GGB71647_SGB98404|t__SGB98404	0	0	0	0	0	0	0	0	0	0	0
M1671551753 | k__Bacteria|p__Bacteroidota|c__CFGB12924|o__OFGB12924|f__FGB12924|g__GGB71520|s__GGB71520_SGB98140|t__SGB98140	0	0	0	0	0	0	0	0	0	0	0
M1674516506 | k__Bacteria|p__Firmicutes|c__CFGB4514|o__OFGB4514|f__FGB4514|g__GGB71066|s__GGB71066_SGB96686|t__SGB96686	0	0	0	0	0	0	0	0	0	0	0
M1675045681 | k__Bacteria|p__Actinobacteria|c__CFGB9376|o__OFGB9376|f__FGB9376|g__GGB71506|s__GGB71506_SGB97931|t__SGB97931	0	0	0	0	0	0	0	0	0	0	0
M1675348792 | k__Bacteria|p__Proteobacteria|c__CFGB8734|o__OFGB8734|f__FGB8734|g__GGB72053|s__GGB72053_SGB99122|t__SGB99122	0	0	0	0	0	0	0	0	0	0	0
M1687516053 | k__Bacteria|p__Actinobacteria|c__CFGB51929|o__OFGB51929|f__FGB51929|g__GGB71646|s__GGB71646_SGB98401|t__SGB98401	0	0	0	0	0	0	0	0	0	0	0
M1690772095 | k__Bacteria|p__Synergistetes|c__Synergistia|o__Synergistales|f__Synergistaceae|g__GGB71588|s__GGB71588_SGB98334|t__SGB98334	0	0	0	0	0	0	0	0	0	0	0
M1693068235 | k__Bacteria|p__Synergistetes|c__Synergistia|o__Synergistales|f__Synergistaceae|g__GGB71588|s__GGB71588_SGB98334|t__SGB98334	0	0	0	0	0	0	0	0	0	0	0
M1693129730 | k__Bacteria|p__Actinobacteria|c__Coriobacteriia|o__Coriobacteriales|f__Coriobacteriaceae|g__GGB71647|s__GGB71647_SGB98405|t__SGB98405	0	0	0	0	0	0	0	0	0	0	0
M1693671649 | k__Bacteria|p__Proteobacteria|c__CFGB30823|o__OFGB30823|f__FGB30823|g__GGB72054|s__GGB72054_SGB99123|t__SGB99123	0	0	0	0	0	0	0	0	0	0	0
M1698898771 | k__Bacteria|p__Actinobacteria|c__CFGB2992|o__OFGB2992|f__FGB2992|g__GGB71649|s__GGB71649_SGB98407|t__SGB98407	0	0	0	0	0	0	0	0	0	0	0
M1702179060 | k__Bacteria|p__Firmicutes|c__CFGB4514|o__OFGB4514|f__FGB4514|g__GGB71066|s__GGB71066_SGB96686|t__SGB96686	0	0	0	0	0	0	0	0	0	0	0
M1711668536 | k__Bacteria|p__Synergistetes|c__CFGB67309|o__OFGB67309|f__FGB67309|g__GGB71589|s__GGB71589_SGB98335|t__SGB98335	0	0	0	0	0	0	0	0	0	0	0
M1713964568 | k__Bacteria|p__Firmicutes|c__CFGB4514|o__OFGB4514|f__FGB4514|g__GGB71066|s__GGB71066_SGB96686|t__SGB96686	0	0	0	0	0	0	0	0	0	0	0
M1714576048 | k__Bacteria|p__Actinobacteria|c__CFGB9376|o__OFGB9376|f__FGB9376|g__GGB71506|s__GGB71506_SGB97932|t__SGB97932	0	0	0	0	0	0	0	0	0	0	0
M1718226013 | k__Bacteria|p__Verrucomicrobia|c__CFGB4487|o__OFGB4487|f__FGB4487|g__GGB71043|s__GGB71043_SGB96468|t__SGB96468	0	0	0	0	0	0	0	0	0	0	0
M1721881623 | k__Bacteria|p__Bacteroidota|c__CFGB77309|o__OFGB77309|f__FGB77309|g__GGB71516|s__GGB71516_SGB98135|t__SGB98135	0	0	0	0	0	0	0	0	0	0	0
M1723513170 | k__Bacteria|p__Proteobacteria|c__CFGB8734|o__OFGB8734|f__FGB8734|g__GGB72053|s__GGB72053_SGB99122|t__SGB99122	0	0	0	0	0	0	0	0	0	0	0
M1731034475 | k__Bacteria|p__Proteobacteria|c__CFGB30823|o__OFGB30823|f__FGB30823|g__GGB72055|s__GGB72055_SGB99124|t__SGB99124	0	0	0	0	0	0	0	0	0	0	0
M1733686460 | k__Bacteria|p__Verrucomicrobia|c__CFGB4487|o__OFGB4487|f__FGB4487|g__GGB71043|s__GGB71043_SGB96468|t__SGB96468	0	0	0	0	0	0	0	0	0	0	0
M1750590022 | k__Bacteria|p__Proteobacteria|c__CFGB30823|o__OFGB30823|f__FGB30823|g__GGB72054|s__GGB72054_SGB99123|t__SGB99123	0	0	0	0	0	0	0	0	0	0	0
M1754166944 | k__Bacteria|p__Proteobacteria|c__CFGB30823|o__OFGB30823|f__FGB30823|g__GGB72054|s__GGB72054_SGB99123|t__SGB99123	0	0	0	0	0	0	0	0	0	0	0
M1754449493 | k__Bacteria|p__Verrucomicrobia|c__CFGB4487|o__OFGB4487|f__FGB4487|g__GGB71043|s__GGB71043_SGB96468|t__SGB96468	0	0	0	0	0	0	0	0	0	0	0
M1757900303 | k__Bacteria|p__Firmicutes|c__CFGB4514|o__OFGB4514|f__FGB4514|g__GGB71066|s__GGB71066_SGB96686|t__SGB96686	0	0	0	0	0	0	0	0	0	0	0
M1760154963 | k__Bacteria|p__Verrucomicrobia|c__CFGB4487|o__OFGB4487|f__FGB4487|g__GGB71043|s__GGB71043_SGB96468|t__SGB96468	0	0	0	0	0	0	0	0	0	0	0
M1764001769 | k__Bacteria|p__Actinobacteria|c__Coriobacteriia|o__Eggerthellales|f__Eggerthellaceae|g__GGB71650|s__GGB71650_SGB98408|t__SGB98408	0	0	0	0	0	0	0	0	0	0	0
M1773115255 | k__Bacteria|p__Synergistetes|c__CFGB67309|o__OFGB67309|f__FGB67309|g__GGB71589|s__GGB71589_SGB98335|t__SGB98335	0	0	0	0	0	0	0	0	0	0	0
M1777735121 | k__Bacteria|p__Bacteroidota|c__CFGB1409|o__OFGB1409|f__FGB1409|g__GGB71554|s__GGB71554_SGB98284|t__SGB98284	0	0	0	0	0	0	0	0	0	0	0
M1778680584 | k__Bacteria|p__Verrucomicrobia|c__CFGB4487|o__OFGB4487|f__FGB4487|g__GGB71043|s__GGB71043_SGB96468|t__SGB96468	0	0	0	0	0	0	0	0	0	0	0
M1785399425 | k__Bacteria|p__Verrucomicrobia|c__CFGB4487|o__OFGB4487|f__FGB4487|g__GGB71043|s__GGB71043_SGB96468|t__SGB96468	0	0	0	0	0	0	0	0	0	0	0
M1789070145 | k__Bacteria|p__Bacteroidota|c__CFGB1409|o__OFGB1409|f__FGB1409|g__GGB71554|s__GGB71554_SGB98284|t__SGB98284	0	0	0	0	0	0	0	0	0	0	0
M1791244501 | k__Bacteria|p__Proteobacteria|c__CFGB8734|o__OFGB8734|f__FGB8734|g__GGB72053|s__GGB72053_SGB99122|t__SGB99122	0	0	0	0	0	0	0	0	0	0	0
M1797089871 | k__Bacteria|p__Proteobacteria|c__CFGB8734|o__OFGB8734|f__FGB8734|g__GGB72053|s__GGB72053_SGB99122|t__SGB99122	0	0	0	0	0	0	0	0	0	0	0
M1797389051 | k__Bacteria|p__Synergistetes|c__CFGB67309|o__OFGB67309|f__FGB67309|g__GGB71589|s__GGB71589_SGB98335|t__SGB98335	0	0	0	0	0	0	0	0	0	0	0
M1800776567 | k__Bacteria|p__Actinobacteria|c__Coriobacteriia|o__Coriobacteriales|f__Coriobacteriaceae|g__GGB71647|s__GGB71647_SGB98404|t__SGB98404	0	0	0	0	0	0	0	0	0	0	0
M1808794374 | k__Bacteria|p__Proteobacteria|c__Deltaproteobacteria|o__Desulfovibrionales|f__Desulfovibrionaceae|g__GGB71656|s__GGB71656_SGB98418|t__SGB98418	0	0	0	0	0	0	0	0	0	0	0
M1810173949 | k__Bacteria|p__Proteobacteria|c__CFGB8734|o__OFGB8734|f__FGB8734|g__GGB72053|s__GGB72053_SGB99122|t__SGB99122	0	0	0	0	0	0	0	0	0	0	0
M1826817737 | k__Bacteria|p__Proteobacteria|c__CFGB8734|o__OFGB8734|f__FGB8734|g__GGB72053|s__GGB72053_SGB99122|t__SGB99122	0	0	0	0	0	0	0	0	0	0	0
M1839988971 | k__Bacteria|p__Verrucomicrobia|c__CFGB4487|o__OFGB4487|f__FGB4487|g__GGB71043|s__GGB71043_SGB96468|t__SGB96468	0	0	0	0	0	0	0	0	0	0	0
M1841333308 | k__Bacteria|p__Proteobacteria|c__CFGB8734|o__OFGB8734|f__FGB8734|g__GGB72053|s__GGB72053_SGB99122|t__SGB99122	0	0	0	0	0	0	0	0	0	0	0
M1842744700 | k__Bacteria|p__Proteobacteria|c__CFGB30823|o__OFGB30823|f__FGB30823|g__GGB72054|s__GGB72054_SGB99123|t__SGB99123	0	0	0	0	0	0	0	0	0	0	0
M1848709281 | k__Bacteria|p__Verrucomicrobia|c__CFGB4487|o__OFGB4487|f__FGB4487|g__GGB71043|s__GGB71043_SGB96468|t__SGB96468	0	0	0	0	0	0	0	0	0	0	0
M1849762921 | k__Bacteria|p__Bacteroidota|c__CFGB1409|o__OFGB1409|f__FGB1409|g__GGB71554|s__GGB71554_SGB98284|t__SGB98284	0	0	0	0	0	0	0	0	0	0	0
M1860265621 | k__Bacteria|p__Firmicutes|c__CFGB67014|o__OFGB67014|f__FGB67014|g__GGB71067|s__GGB71067_SGB96687|t__SGB96687	0	0	0	0	0	0	0	0	0	0	0
M1863304785 | k__Bacteria|p__Bacteroidota|c__CFGB67260|o__OFGB67260|f__FGB67260|g__GGB71514|s__GGB71514_SGB98132|t__SGB98132	0	0	0	0	0	0	0	0	0	0	0
M1865993212 | k__Bacteria|p__Proteobacteria|c__CFGB30823|o__OFGB30823|f__FGB30823|g__GGB72054|s__GGB72054_SGB99123|t__SGB99123	0	0	0	0	0	0	0	0	0	0	0
M1866684112 | k__Bacteria|p__Proteobacteria|c__Deltaproteobacteria|o__Desulfovibrionales|f__Desulfovibrionaceae|g__GGB71656|s__GGB71656_SGB98418|t__SGB98418	0	0	0	0	0	0	0	0	0	0	0
M1873818349 | k__Bacteria|p__Synergistetes|c__CFGB67309|o__OFGB67309|f__FGB67309|g__GGB71589|s__GGB71589_SGB98335|t__SGB98335	0	0	0	0	0	0	0	0	0	0	0
M1879102916 | k__Bacteria|p__Actinobacteria|c__Coriobacteriia|o__Coriobacteriales|f__Coriobacteriaceae|g__GGB71647|s__GGB71647_SGB114335|t__SGB114335	0	0	0	0	0	0	0	0	0	0	0
M1882964204 | k__Bacteria|p__Verrucomicrobia|c__CFGB4487|o__OFGB4487|f__FGB4487|g__GGB71043|s__GGB71043_SGB96468|t__SGB96468	0	0	0	0	0	0	0	0	0	0	0
M1883774960 | k__Bacteria|p__Actinobacteria|c__Coriobacteriia|o__Eggerthellales|f__Eggerthellaceae|g__GGB71650|s__GGB71650_SGB98408|t__SGB98408	0	0	0	0	0	0	0	0	0	0	0
M1885199317 | k__Bacteria|p__Bacteroidota|c__CFGB67262|o__OFGB67262|f__FGB67262|g__GGB71521|s__GGB71521_SGB98142|t__SGB98142	0	0	0	0	0	0	0	0	0	0	0
M1885556937 | k__Bacteria|p__Bacteroidota|c__CFGB77309|o__OFGB77309|f__FGB77309|g__GGB71516|s__GGB71516_SGB98135|t__SGB98135	0	0	0	0	0	0	0	0	0	0	0
M1897921698 | k__Bacteria|p__Bacteroidota|c__CFGB77309|o__OFGB77309|f__FGB77309|g__GGB71516|s__GGB71516_SGB98135|t__SGB98135	0	0	0	0	0	0	0	0	0	0	0
M1900554719 | k__Bacteria|p__Synergistetes|c__CFGB67309|o__OFGB67309|f__FGB67309|g__GGB71589|s__GGB71589_SGB98335|t__SGB98335	0	0	0	0	0	0	0	0	0	0	0
M1901243604 | k__Bacteria|p__Actinobacteria|c__CFGB2992|o__OFGB2992|f__FGB2992|g__GGB71649|s__GGB71649_SGB98407|t__SGB98407	0	0	0	0	0	0	0	0	0	0	0
M1904816278 | k__Bacteria|p__Bacteroidota|c__CFGB12924|o__OFGB12924|f__FGB12924|g__GGB71518|s__GGB71518_SGB98137|t__SGB98137	0	0	0	0	0	0	0	0	0	0	0
M1905360191 | k__Bacteria|p__Proteobacteria|c__Deltaproteobacteria|o__Desulfovibrionales|f__Desulfovibrionaceae|g__GGB71656|s__GGB71656_SGB98418|t__SGB98418	0	0	0	0	0	0	0	0	0	0	0
M1905772109 | k__Bacteria|p__Verrucomicrobia|c__CFGB4487|o__OFGB4487|f__FGB4487|g__GGB71043|s__GGB71043_SGB96468|t__SGB96468	0	0	0	0	0	0	0	0	0	0	0
M1917744055 | k__Bacteria|p__Synergistetes|c__Synergistia|o__Synergistales|f__Synergistaceae|g__GGB71588|s__GGB71588_SGB98334|t__SGB98334	0	0	0	0	0	0	0	0	0	0	0
M1929435437 | k__Bacteria|p__Actinobacteria|c__Coriobacteriia|o__Coriobacteriales|f__Coriobacteriaceae|g__GGB71647|s__GGB71647_SGB98404|t__SGB98404	0	0	0	0	0	0	0	0	0	0	0
M1930904630 | k__Bacteria|p__Bacteroidota|c__CFGB77309|o__OFGB77309|f__FGB77309|g__GGB71516|s__GGB71516_SGB98135|t__SGB98135	0	0	0	0	0	0	0	0	0	0	0
M1931961332 | k__Bacteria|p__Actinobacteria|c__Coriobacteriia|o__Coriobacteriales|f__Coriobacteriaceae|g__GGB71647|s__GGB71647_SGB98405|t__SGB98405	0	0	0	0	0	0	0	0	0	0	0
M1942132965 | k__Bacteria|p__Bacteroidota|c__CFGB67260|o__OFGB67260|f__FGB67260|g__GGB71514|s__GGB71514_SGB98132|t__SGB98132	0	0	0	0	0	0	0	0	0	0	0
M1944745346 | k__Bacteria|p__Actinobacteria|c__CFGB2992|o__OFGB2992|f__FGB2992|g__GGB71649|s__GGB71649_SGB98407|t__SGB98407	0	0	0	0	0	0	0	0	0	0	0
M1944853911 | k__Bacteria|p__Proteobacteria|c__Deltaproteobacteria|o__Desulfovibrionales|f__Desulfovibrionaceae|g__GGB71656|s__GGB71656_SGB98418|t__SGB98418	0	0	0	0	0	0	0	0	0	0	0
M1948556114 | k__Bacteria|p__Actinobacteria|c__CFGB9376|o__OFGB9376|f__FGB9376|g__GGB71506|s__GGB71506_SGB97932|t__SGB97932	0	0	0	0	0	0	0	0	0	0	0
M1948726645 | k__Bacteria|p__Bacteroidota|c__CFGB67260|o__OFGB67260|f__FGB67260|g__GGB71514|s__GGB71514_SGB98132|t__SGB98132	0	0	0	0	0	0	0	0	0	0	0
M1952371898 | k__Bacteria|p__Verrucomicrobia|c__CFGB4487|o__OFGB4487|f__FGB4487|g__GGB71043|s__GGB71043_SGB96468|t__SGB96468	0	0	0	0	0	0	0	0	0	0	0
M1952624018 | k__Bacteria|p__Synergistetes|c__Synergistia|o__Synergistales|f__Synergistaceae|g__GGB71588|s__GGB71588_SGB98334|t__SGB98334	0	0	0	0	0	0	0	0	0	0	0
M1958952790 | k__Bacteria|p__Verrucomicrobia|c__CFGB4487|o__OFGB4487|f__FGB4487|g__GGB71043|s__GGB71043_SGB96468|t__SGB96468	0	0	0	0	0	0	0	0	0	0	0
M1960659169 | k__Bacteria|p__Proteobacteria|c__CFGB8734|o__OFGB8734|f__FGB8734|g__GGB72053|s__GGB72053_SGB99122|t__SGB99122	0	0	0	0	0	0	0	0	0	0	0
M1967787012 | k__Bacteria|p__Actinobacteria|c__Coriobacteriia|o__Coriobacteriales|f__Coriobacteriaceae|g__GGB71647|s__GGB71647_SGB98405|t__SGB98405	0	0	0	0	0	0	0	0	0	0	0
M1971323303 | k__Bacteria|p__Firmicutes|c__CFGB4514|o__OFGB4514|f__FGB4514|g__GGB71066|s__GGB71066_SGB96686|t__SGB96686	0	0	0	0	0	0	0	0	0	0	0
M1978391047 | k__Bacteria|p__Firmicutes|c__CFGB4514|o__OFGB4514|f__FGB4514|g__GGB71066|s__GGB71066_SGB96686|t__SGB96686	0	0	0	0	0	0	0	0	0	0	0
M1979117814 | k__Bacteria|p__Actinobacteria|c__Coriobacteriia|o__Eggerthellales|f__Eggerthellaceae|g__GGB71650|s__GGB71650_SGB98408|t__SGB98408	0	0	0	0	0	0	0	0	0	0	0
M1979300481 | k__Bacteria|p__Proteobacteria|c__Deltaproteobacteria|o__Desulfovibrionales|f__Desulfovibrionaceae|g__GGB71656|s__GGB71656_SGB98418|t__SGB98418	0	0	0	0	0	0	0	0	0	0	0
M1981900444 | k__Bacteria|p__Synergistetes|c__CFGB67309|o__OFGB67309|f__FGB67309|g__GGB71589|s__GGB71589_SGB98335|t__SGB98335	0	0	0	0	0	0	0	0	0	0	0
M1985357565 | k__Bacteria|p__Actinobacteria|c__Coriobacteriia|o__Coriobacteriales|f__Coriobacteriaceae|g__GGB71647|s__GGB71647_SGB98403|t__SGB98403	0	0	0	0	0	0	0	0	0	0	0
M1990030676 | k__Bacteria|p__Actinobacteria|c__Coriobacteriia|o__Coriobacteriales|f__Coriobacteriaceae|g__GGB71647|s__GGB71647_SGB98403|t__SGB98403	0	0	0	0	0	0	0	0	0	0	0
M1992180257 | k__Bacteria|p__Proteobacteria|c__Deltaproteobacteria|o__Desulfovibrionales|f__Desulfovibrionaceae|g__GGB71656|s__GGB71656_SGB98418|t__SGB98418	0	0	0	0	0	0	0	0	0	0	0
M1996031742 | k__Bacteria|p__Actinobacteria|c__CFGB9376|o__OFGB9376|f__FGB9376|g__GGB71506|s__GGB71506_SGB97931|t__SGB97931	0	0	0	0	0	0	0	0	0	0	0

## Sheet: Table S6
Genome ID	6.2.1.7	1.1.1.395	1.3.1.115	2.8.3.25	4.2.1.106	1.3.1.114	1.1.1.52
M1005163180	0	0	0	0	0	0	0
M1006605200	0	0	0	0	0	1	0
M1006662298	0	0	0	0	0	0	0
M1007523406	0	0	0	0	0	0	0
M1017072899	0	0	0	0	0	0	0
M1018128731	0	0	0	0	0	1	0
M1018865721	0	0	0	0	0	0	0
M1019093814	0	0	0	0	0	0	0
M1021401595	0	0	0	0	0	0	0
M1029810597	0	0	0	0	0	0	0
M1032555543	0	0	0	0	0	1	1
M1035267073	0	0	0	0	0	0	0
M1042966418	0	0	0	0	0	0	0
M1043486977	0	0	0	0	0	0	0
M1043795673	0	0	0	0	0	0	0
M1051814957	0	0	0	0	0	0	0
M1052469533	0	0	0	0	0	1	0
M1055787162	0	0	0	0	0	1	1
M1064058929	0	0	0	0	0	0	0
M1065932466	0	0	0	0	0	0	0
M1068879357	0	0	0	0	0	0	0
M1070549458	0	0	0	0	0	0	0
M1071908546	0	0	0	0	0	0	0
M1074334035	0	0	0	0	0	0	0
M1075235527	0	0	0	0	0	0	0
M1076124925	0	0	0	0	0	0	0
M1076696986	0	0	0	0	0	0	0
M1080607649	0	0	0	0	0	0	0
M1098857544	0	0	0	0	0	0	0
M1101317895	0	0	0	0	0	0	0
M1103098562	0	0	0	0	0	0	0
M1109884890	0	0	0	0	0	0	0
M1111432516	0	0	0	0	0	0	0
M1112649269	0	0	0	0	0	1	0
M1112719754	0	0	0	0	0	0	0
M1112748429	0	0	0	0	0	0	0
M1117393470	0	0	0	0	0	0	0
M1118603170	0	0	1	0	0	1	0
M1119194126	0	0	0	0	0	1	0
M1120292264	0	0	0	0	0	0	0
M1126348943	0	0	0	1	0	0	0
M1130976663	0	0	0	0	0	0	0
M1137159649	0	0	0	0	0	1	0
M1137700575	0	0	0	0	0	1	0
M1138019189	0	0	0	0	0	0	0
M1138247831	0	0	0	0	0	0	0
M1144816392	0	0	0	0	0	1	0
M1148939398	0	0	0	0	0	0	0
M1150039447	0	0	0	0	0	1	1
M1151369914	0	0	0	0	0	0	0
M1151621127	0	0	0	0	0	0	0
M1159228464	0	0	0	1	0	0	0
M1159347689	0	0	0	0	0	0	0
M1163360653	0	0	0	0	0	1	0
M1163877608	0	0	0	1	0	0	0
M1164897653	0	0	0	0	0	0	0
M1184892050	0	0	0	0	0	0	0
M1193611060	0	0	0	0	0	0	0
M1197521609	0	0	0	0	0	0	0
M1208066585	0	0	0	0	0	0	0
M1212267513	0	0	0	0	0	1	0
M1213034338	0	0	0	0	0	0	0
M1215184820	0	0	0	0	0	0	0
M1216458001	0	0	0	0	0	1	0
M1217853966	0	0	0	0	0	0	0
M1218311641	0	0	0	0	0	0	0
M1219773564	0	0	0	0	0	1	1
M1220479401	0	0	0	0	0	0	0
M1228429704	0	0	0	0	0	0	0
M1229060722	0	0	0	0	0	1	0
M1233054492	0	0	0	1	0	0	0
M1233822906	0	0	0	0	0	0	0
M1234026125	0	0	0	0	0	1	0
M1235495289	0	0	0	0	0	1	0
M1236978358	0	0	0	0	0	0	0
M1238893805	0	0	0	0	0	0	0
M1239243502	0	0	0	0	0	0	0
M1251097271	0	0	0	0	0	0	0
M1251746068	0	0	0	1	0	0	0
M1255238966	0	0	0	1	0	0	0
M1261271832	0	0	0	0	0	0	0
M1263580878	0	0	0	0	0	1	0
M1266726858	0	0	0	0	0	0	0
M1269914827	0	0	0	0	0	0	0
M1271611501	0	0	0	0	0	0	0
M1281210720	0	0	0	0	0	1	0
M1283189061	0	0	0	0	0	0	0
M1284475251	0	0	0	0	0	0	0
M1287607213	0	0	0	0	0	0	0
M1289686756	0	0	0	0	0	0	0
M1293649180	0	0	0	1	0	0	0
M1293867990	0	0	0	0	0	1	0
M1294734841	0	0	0	0	0	0	0
M1300286902	0	0	0	0	0	1	0
M1301497882	0	0	0	0	0	0	0
M1303731576	0	0	0	0	0	0	0
M1309747623	0	0	0	0	0	0	0
M1310953296	0	0	0	0	0	0	0
M1315398357	0	0	0	0	0	0	0
M1319226614	0	0	0	0	0	0	0
M1326433909	0	0	0	0	0	0	0
M1328859200	0	0	0	0	0	0	0
M1335398409	0	0	0	0	0	0	0
M1336427400	0	0	0	0	0	0	0
M1343193596	0	0	0	0	0	0	0
M1350172109	0	0	0	0	0	1	1
M1351792012	0	0	0	0	0	0	0
M1352024263	0	0	1	0	0	1	0
M1356210358	0	0	0	0	0	1	0
M1358512284	0	0	0	0	0	0	0
M1363559423	0	0	0	0	0	0	0
M1365845871	0	0	0	0	0	1	0
M1366882862	0	0	1	0	0	1	0
M1368114570	0	0	0	0	0	1	0
M1369819925	0	0	0	0	0	0	0
M1370871608	0	0	0	0	0	0	0
M1373783817	0	0	0	0	0	0	0
M1374515901	0	0	1	0	0	1	0
M1376735457	0	0	0	0	0	0	0
M1379021896	0	0	0	0	0	1	1
M1382300258	0	0	0	0	0	0	0
M1385356458	0	0	0	0	0	0	0
M1395068734	0	0	0	0	0	0	0
M1395111544	0	0	0	1	0	0	0
M1395989271	0	0	0	0	0	1	0
M1404291428	0	0	0	0	0	0	0
M1404603464	0	0	0	0	0	1	0
M1408581114	0	0	0	0	0	0	0
M1410584692	0	0	0	0	0	0	0
M1411880095	0	0	0	0	0	1	0
M1416455554	0	0	0	0	0	1	0
M1424551040	0	0	0	0	0	0	0
M1425238162	0	0	1	0	0	1	0
M1430929341	0	0	0	0	0	0	0
M1431192881	0	0	0	0	0	0	0
M1434786378	0	0	0	0	0	0	0
M1439622704	0	0	0	0	0	0	0
M1444239734	0	0	0	0	0	0	0
M1448487551	0	0	0	0	0	1	0
M1449837412	0	0	0	0	0	1	0
M1456091519	0	0	0	0	0	1	0
M1457952039	0	0	0	0	0	0	0
M1458044696	0	0	0	0	0	0	0
M1458689219	0	0	0	0	0	0	0
M1464338649	0	0	0	0	0	0	0
M1464986833	0	0	0	0	0	0	0
M1467244203	0	0	0	0	0	0	0
M1471705305	0	0	0	0	0	0	0
M1473472988	0	0	0	0	0	0	0
M1477870712	0	0	0	0	0	1	0
M1481726476	0	0	0	0	0	0	0
M1483642134	0	0	0	0	0	0	0
M1485977416	0	0	0	0	0	0	0
M1487851738	0	0	0	0	0	0	0
M1488212619	0	0	0	0	0	1	0
M1489072622	0	0	0	0	0	0	0
M1489115313	0	0	0	0	0	0	1
M1495677476	0	0	0	0	0	0	0
M1497610985	0	0	0	0	0	1	0
M1498276705	0	0	0	0	0	0	0
M1498288251	0	0	0	0	0	0	0
M1499255833	0	0	0	0	0	0	0
M1500725165	0	0	0	0	0	0	0
M1501403029	0	0	0	0	0	0	0
M1502094646	0	0	0	0	0	0	0
M1505346657	0	0	0	0	0	0	0
M1519846824	0	0	0	0	0	0	0
M1519941847	0	0	0	0	0	0	0
M1526529165	0	0	0	0	0	0	0
M1528367214	0	0	0	0	0	0	0
M1530179912	0	0	0	0	0	0	0
M1535479428	0	0	0	0	0	0	0
M1538810058	0	0	0	0	0	0	0
M1540252727	0	0	0	0	0	0	0
M1544221184	0	0	0	0	0	0	0
M1545270501	0	0	1	0	0	1	1
M1558417204	0	0	0	0	0	0	0
M1560925073	0	0	0	0	0	0	0
M1561796220	0	0	1	0	0	1	0
M1562695924	0	0	0	0	0	0	0
M1566335103	0	0	0	0	0	0	0
M1567170340	0	0	0	0	0	0	0
M1570882692	0	0	0	0	0	0	0
M1575602746	0	0	0	0	0	1	0
M1585353779	0	0	0	0	0	0	0
M1586127118	0	0	0	0	0	1	0
M1587634314	0	0	0	0	0	0	0
M1589482974	0	0	0	0	0	0	0
M1590738052	0	0	0	0	0	0	0
M1591951064	0	0	0	0	0	1	0
M1594637065	0	0	0	0	0	0	0
M1594821526	0	0	0	0	0	0	0
M1595388232	0	0	0	0	0	0	0
M1597954227	0	0	0	0	0	0	0
M1598182094	0	0	0	0	0	0	0
M1599239968	0	0	0	0	0	0	0
M1609539128	0	0	0	0	0	0	0
M1611415410	0	0	0	0	0	0	0
M1612945618	0	0	0	0	0	0	0
M1613072195	0	0	0	0	0	0	0
M1615084419	0	0	0	0	0	0	0
M1615122363	0	0	0	0	0	0	0
M1615627128	0	0	0	1	0	0	0
M1616523997	0	0	0	0	0	1	0
M1617241553	0	0	0	0	0	0	0
M1618432411	0	0	0	0	0	0	0
M1619132097	0	0	0	0	0	1	0
M1622187404	0	0	0	0	0	0	0
M1626368423	0	0	0	0	0	1	0
M1626574775	0	0	0	0	0	0	0
M1626822515	0	0	0	0	0	0	0
M1631279476	0	0	0	0	0	0	0
M1635362305	0	0	0	0	0	1	0
M1637366476	0	0	0	0	0	0	0
M1644276725	0	0	0	1	0	0	0
M1644589007	0	0	0	0	0	0	0
M1656978652	0	0	0	0	0	1	0
M1660311000	0	0	0	0	0	1	1
M1663027292	0	0	0	0	0	1	0
M1665880702	0	0	0	0	0	1	0
M1671483841	0	0	0	0	0	0	0
M1671551753	0	0	0	0	0	0	0
M1674516506	0	0	1	0	0	1	1
M1675045681	0	0	1	0	0	1	0
M1675348792	0	0	0	0	0	0	0
M1687516053	0	0	0	0	0	1	0
M1690772095	0	0	0	0	0	0	0
M1691092921	0	0	0	1	0	0	0
M1691980834	0	0	0	0	0	0	0
M1692173967	0	0	0	0	0	0	0
M1693068235	0	0	0	0	0	0	0
M1693129730	0	0	1	0	0	1	0
M1693671649	0	0	0	0	0	0	0
M1698806870	0	0	0	0	0	0	0
M1698898771	0	0	0	0	0	1	0
M1700691949	0	0	0	0	0	0	0
M1700728280	0	0	0	0	0	0	0
M1701010403	0	0	0	0	0	0	0
M1702179060	0	0	0	0	0	1	1
M1711668536	0	0	0	1	0	0	0
M1713964568	0	0	0	0	0	1	1
M1714576048	0	0	0	0	0	1	0
M1718226013	0	0	0	0	0	0	0
M1721881623	0	0	0	0	0	0	0
M1723513170	0	0	0	0	0	0	0
M1727918261	0	0	0	0	0	0	0
M1731034475	0	0	0	0	0	0	0
M1733686460	0	0	0	0	0	0	0
M1742271645	0	0	0	0	0	0	0
M1750590022	0	0	0	0	0	0	0
M1754166944	0	0	0	0	0	0	0
M1754449493	0	0	0	0	0	0	0
M1757900303	0	0	0	0	0	1	0
M1760154963	0	0	0	0	0	0	0
M1764001769	0	0	0	0	0	0	0
M1773115255	0	0	0	1	0	0	0
M1777735121	0	0	0	0	0	0	0
M1778680584	0	0	0	0	0	0	0
M1785399425	0	0	0	0	0	0	0
M1788012144	0	0	0	0	0	0	0
M1789070145	0	0	0	0	0	0	0
M1791244501	0	0	0	0	0	0	0
M1797089871	0	0	0	0	0	0	0
M1797389051	0	0	0	0	0	0	0
M1800776567	0	0	0	0	0	1	0
M1806821394	0	0	0	0	0	0	0
M1808794374	0	0	0	0	0	0	0
M1810173949	0	0	0	0	0	0	0
M1816350023	0	0	0	0	0	0	0
M1823067686	0	0	0	0	0	0	0
M1826817737	0	0	0	0	0	0	0
M1833864876	0	0	1	0	0	1	0
M1837078576	0	0	0	0	0	1	1
M1837820892	0	0	0	0	0	1	0
M1839891154	0	0	0	0	0	0	0
M1839988971	0	0	0	0	0	0	0
M1841333308	0	0	0	0	0	0	0
M1842744700	0	0	0	0	0	0	0
M1848709281	0	0	0	0	0	0	0
M1849762921	0	0	0	0	0	0	0
M1860265621	0	0	0	0	0	1	0
M1861845199	0	0	0	0	0	0	0
M1863304785	0	0	0	0	0	0	0
M1865993212	0	0	0	0	0	0	0
M1866684112	0	0	0	0	0	0	0
M1873818349	0	0	0	0	0	0	0
M1878741010	0	0	0	0	0	0	0
M1879102916	0	0	0	0	0	1	0
M1882964204	0	0	0	0	0	0	0
M1883774960	0	0	0	0	0	1	0
M1884774110	0	0	0	0	0	0	0
M1885199317	0	0	0	0	0	0	0
M1885556937	0	0	0	0	0	0	0
M1889517616	0	0	0	0	0	0	0
M1892307044	0	0	0	0	0	0	0
M1897921698	0	0	0	0	0	0	0
M1900554719	0	0	0	1	0	0	0
M1901243604	0	0	0	0	0	1	0
M1904816278	0	0	0	0	0	0	0
M1905360191	0	0	0	0	0	0	0
M1905772109	0	0	0	0	0	0	0
M1917166393	0	0	0	0	0	0	0
M1917744055	0	0	0	0	0	0	0
M1921178210	0	0	0	0	0	0	0
M1929435437	0	0	0	0	0	0	0
M1930904630	0	0	0	0	0	0	0
M1931961332	0	0	0	0	0	1	0
M1936464013	0	0	0	0	0	0	0
M1938529303	0	0	0	0	0	0	0
M1942132965	0	0	0	0	0	0	0
M1943064265	0	0	1	0	0	1	0
M1944745346	0	0	0	0	0	1	0
M1944853911	0	0	0	0	0	0	0
M1948309313	0	0	0	0	0	0	0
M1948556114	0	0	0	0	0	1	0
M1948726645	0	0	0	0	0	0	0
M1950332324	0	0	0	0	0	0	0
M1952371898	0	0	0	0	0	0	0
M1952474968	0	0	0	0	0	0	0
M1952624018	0	0	0	0	0	0	0
M1952837993	0	0	0	0	0	1	0
M1958952790	0	0	0	0	0	0	0
M1960659169	0	0	0	0	0	0	0
M1961723238	0	0	0	0	0	0	0
M1965270585	0	0	0	0	0	0	0
M1965421485	0	0	0	0	0	0	0
M1967787012	0	0	0	0	0	1	0
M1971323303	0	0	1	0	0	1	1
M1973637311	0	0	0	0	0	1	0
M1978391047	0	0	1	0	0	1	1
M1979117814	0	0	0	0	0	1	0
M1979300481	0	0	0	0	0	0	0
M1981252077	0	0	0	1	0	0	0
M1981900444	0	0	0	1	0	0	0
M1985357565	0	0	0	0	0	1	0
M1989573012	0	0	0	0	0	1	0
M1990030676	0	0	0	0	0	1	0
M1992180257	0	0	0	1	0	0	0
M1994597350	0	0	0	0	0	0	0
M1996031742	0	0	1	0	0	1	0
M1996684239	0	0	0	0	0	0	0
